# Supplementary material for: Pharmacogenomic diversity among Arab populations: A systematic review
Source: iScience. 2026 Feb 28;29(4):115191. doi: 10.1016/j.isci.2026.115191 (PMC13015213; doi:10.1016/j.isci.2026.115191)
Supplement: Table S4. TPMT star alleles [file mmc4.xlsx]

## Sheet: Sheet1
Reference (Author, year)	Sample size	Cohort	Country	ethnicity (if mentioned)	Used genotyping method	Gene name	Variant ID	Allele	frequency	Is association tested?	Key effect	Drug	Drug family	Link
El-Rashedy et al, 2015	25	Acute lymphoblastic leukaemia Children	Egypt		PCR-RFLP	TPMT	*3B	*3B	0.04	Yes	Response	6-mercaptopurine	chemotherapy	https://www.ncbi.nlm.nih.gov/pmc/articles/PMC4711227/
El-Rashedy et al, 2015	25	Acute lymphoblastic leukaemia Children	Egypt		PCR-RFLP	TPMT	*3C	*3C	0.08	Yes	Response	6-mercaptopurine	chemotherapy	https://www.ncbi.nlm.nih.gov/pmc/articles/PMC4711227/
El-Rashedy et al, 2015	25	Acute lymphoblastic leukaemia Children	Egypt		PCR-RFLP	TPMT	*3A	*3A	0.44	Yes	Response	6-mercaptopurine	chemotherapy	https://www.ncbi.nlm.nih.gov/pmc/articles/PMC4711227/
Tantawy et al, 2017	134	Acute lymphoblastic leukaemia Children	Egypt		PCR-RFLP	TPMT	*3A	*3A	0	Yes	Response	6-Mercaptopurine	Chemotherapy	https://pubmed.ncbi.nlm.nih.gov/29321348/
Tantawy et al, 2017	134	Acute lymphoblastic leukaemia Children	Egypt		PCR-RFLP	TPMT	*3C	*3C	0	Yes	Response	6-Mercaptopurine	Chemotherapy	https://pubmed.ncbi.nlm.nih.gov/29321348/
Tantawy et al, 2017	134	Acute lymphoblastic leukaemia Children	Egypt		PCR-RFLP	TPMT	*3B	*3B	0	Yes	Response	6-Mercaptopurine	Chemotherapy	https://pubmed.ncbi.nlm.nih.gov/29321348/
Thabet et al, 2011	52	Acute lymphoblastic leukemia patients	Egypt		PCR-RFLP	TPMT	*3A	*3A	0.038	Yes	Dose	6-Mercaptopurine	Chemotherapy	Microsoft Word - 45_5364am0705_337_346 (researchgate.net)
Thabet et al, 2011	52	Acute lymphoblastic leukemia patients	Egypt		PCR-RFLP	TPMT	*3C	*3C	0	Yes	Dose	6-Mercaptopurine	Chemotherapy	Microsoft Word - 45_5364am0705_337_346 (researchgate.net)
Thabet et al, 2011	52	Acute lymphoblastic leukemia patients	Egypt		PCR-RFLP	TPMT	*3B	*3B	0.096	Yes	Dose	6-Mercaptopurine	Chemotherapy	Microsoft Word - 45_5364am0705_337_346 (researchgate.net)
Hamdy et al, 2003	200	Healthy volunteers	Egypt		PCR-RFLP	TPMT	*3A	*3A	0.003	No		NA	NA	https://bpspubs.onlinelibrary.wiley.com/doi/10.1046/j.1365-2125.2003.01786.x
Ghali and Rasheed, 2021	79	Acute lymphoblastic leukaemia Children	Iraq		allele-specific multiplex-PCR	TPMT	*3A	*3A	0.227848	No		NA	NA	https://www.researchgate.net/profile/Hasanein-Ghali/publication/353192818_ASSOCIATION_BETWEEN_TPMT_GENOTYPE_AND_PHENOTYPE_IN_IRAQI_CHILDHOOD_ACUTE_LYMPHOBLASTIC_LEUKEMIA_PATIENTS/links/60ec4f8e9541032c6d332f77/ASSOCIATION-BETWEEN-TPMT-GENOTYPE-AND-PHENOTYPE-IN-IRAQI-CHILDHOOD-ACUTE-LYMPHOBLASTIC-LEUKEMIA-PATIENTS.pdf
Ghali and Rasheed, 2021	79	Acute lymphoblastic leukaemia Children	Iraq		allele-specific multiplex-PCR	TPMT	*3C	*3C	0.0632911	No		NA	NA	https://www.researchgate.net/profile/Hasanein-Ghali/publication/353192818_ASSOCIATION_BETWEEN_TPMT_GENOTYPE_AND_PHENOTYPE_IN_IRAQI_CHILDHOOD_ACUTE_LYMPHOBLASTIC_LEUKEMIA_PATIENTS/links/60ec4f8e9541032c6d332f77/ASSOCIATION-BETWEEN-TPMT-GENOTYPE-AND-PHENOTYPE-IN-IRAQI-CHILDHOOD-ACUTE-LYMPHOBLASTIC-LEUKEMIA-PATIENTS.pdf
Moradveisi et al, 2019	74	Acute lymphoblastic leukaemia Children	Iraq	Kurd	TaqMan	TPMT	*3A	*3A	0.00675676	Yes	Toxicity	6-Mercaptopurine	Chemotherapy	Frontiers | ITPA, TPMT, and NUDT15 Genetic Polymorphisms Predict 6-Mercaptopurine Toxicity in Middle Eastern Children With Acute Lymphoblastic Leukemia (frontiersin.org)
Mohammed et al, 2019	81	Acute lymphoblastic leukaemia Children	Iraq		PCR-ARMS	TPMT	*3A	*3A	0.29	Yes	TPMT activity	NA	NA	https://www.jcdr.net/articles/PDF/12501/38404_CE[Ra1]_F(AC)_PF1(AJ_SHU)_PN(SL).pdf
Mohammed et al, 2019	81	Acute lymphoblastic leukaemia Children	Iraq		PCR-ARMS	TPMT	*3B	*3B	0	Yes	TPMT activity	NA	NA	https://www.jcdr.net/articles/PDF/12501/38404_CE[Ra1]_F(AC)_PF1(AJ_SHU)_PN(SL).pdf
Mohammed et al, 2019	81	Acute lymphoblastic leukaemia Children	Iraq		PCR-ARMS	TPMT	*3C	*3C	0.074	Yes	TPMT activity	NA	NA	https://www.jcdr.net/articles/PDF/12501/38404_CE[Ra1]_F(AC)_PF1(AJ_SHU)_PN(SL).pdf
Mohammed et al, 2013	81	Acute lymphoblastic leukaemia Children	Iraq		allele-specific multiplex-PCR analysis	TPMT	*3A	*3A	0.296	Yes	Adverse events	Mercapturine	Chemotherapy	https://iqjmc.uobaghdad.edu.iq/index.php/19JFacMedBaghdad36/article/view/608/449
Mohammed et al, 2013	81	Acute lymphoblastic leukaemia Children	Iraq		allele-specific multiplex-PCR analysis	TPMT	*3B	*3B	0	Yes	Adverse events	Mercapturine	Chemotherapy	https://iqjmc.uobaghdad.edu.iq/index.php/19JFacMedBaghdad36/article/view/608/449
Mohammed et al, 2013	81	Acute lymphoblastic leukaemia Children	Iraq		allele-specific multiplex-PCR analysis	TPMT	*3C	*3C	0.074	Yes	Adverse events	Mercapturine	Chemotherapy	https://iqjmc.uobaghdad.edu.iq/index.php/19JFacMedBaghdad36/article/view/608/449
Elawi et al, 2013	360	110 Reumatoid Artheritis + 250 healthy volunteers	Jordan		PCR-RFLP	TPMT	*3A	*3A	0.004	No		NA	NA	https://pubmed.ncbi.nlm.nih.gov/23398787/
Elawi et al, 2013	360	110 Reumatoid Artheritis + 250 healthy volunteers	Jordan		PCR-RFLP	TPMT	*3B	*3B	0.003	No		NA	NA	https://pubmed.ncbi.nlm.nih.gov/23398787/
Elawi et al, 2013	360	110 Reumatoid Artheritis + 250 healthy volunteers	Jordan		PCR-RFLP	TPMT	*3C	*3C	0	No		NA	NA	https://pubmed.ncbi.nlm.nih.gov/23398787/
Mhanna et al, 2019	141	Irritable Bowel Disease	Jordan		PCR-RFLP	TPMT	*3A	*3A	0.0141844	Yes	Response and adverse events	azathiopurine	Immunosupressants	https://pubmed.ncbi.nlm.nih.gov/31631819/
Moradveisi et al, 2019	136	Acute lymphoblastic leukaemia Children	Lebanon		TaqMan	TPMT	*3A	*3A	0.0110294	Yes	Toxicity	6-Mercaptopurine	Chemotherapy	Frontiers | ITPA, TPMT, and NUDT15 Genetic Polymorphisms Predict 6-Mercaptopurine Toxicity in Middle Eastern Children With Acute Lymphoblastic Leukemia (frontiersin.org)
Zgheib et al, 2013	127	Acute lymphoblastic leukaemia Children	Lebanon		Real time PCR	TPMT	*3A	*3A	0.012	Yes	Clearance	Methotrexate	Chemotherapy	Genetic Polymorphisms In Candidate Genes Predict Increased Toxicity With Methotrexate Therapy In Children With Acute Lymphoblastic Leukemia In Lebanon | Blood | American Society of Hematology (ashpublications.org)
Ayesh et al, 2013	50	Acute lymphoblastic leukaemia Children	Palestine		PCR-RFLP	TPMT	*3A	*3A	0.089	No		NA	NA	https://www.ncbi.nlm.nih.gov/pmc/articles/PMC3816621/
Ayesh et al, 2013	50	Acute lymphoblastic leukaemia Children	Palestine		PCR-RFLP	TPMT	*3B	*3B	0	No		NA	NA	https://www.ncbi.nlm.nih.gov/pmc/articles/PMC3816621/
Ayesh et al, 2013	50	Acute lymphoblastic leukaemia Children	Palestine		PCR-RFLP	TPMT	*3C	*3C	0	No		NA	NA	https://www.ncbi.nlm.nih.gov/pmc/articles/PMC3816621/
Chadil et al, 2018	309	Healthy volunteers	Tunisia		PCR-RFLP	TPMT	*3A	*3A	0.008	No		NA	NA	https://pubmed.ncbi.nlm.nih.gov/30086084/
Chadil et al, 2018	309	Healthy volunteers	Tunisia		PCR-RFLP	TPMT	*3B	*3B	0	No		NA	NA	https://pubmed.ncbi.nlm.nih.gov/30086084/
Chadil et al, 2018	309	Healthy volunteers	Tunisia		PCR-RFLP	TPMT	*3C	*3C	0.008	No		NA	NA	https://pubmed.ncbi.nlm.nih.gov/30086084/
Salah et al, 2013	88	Crohn's disease patients	Tunisia		PCR	TPMT	*3A	*3A	0.0397727	No		NA	NA	https://pubmed.ncbi.nlm.nih.gov/23553048/
Salah et al, 2013	88	Crohn's disease patients	Tunisia		PCR	TPMT	*3B	*3B	0	No		NA	NA	https://pubmed.ncbi.nlm.nih.gov/23553048/
Salah et al, 2013	88	Crohn's disease patients	Tunisia		PCR	TPMT	*3C	*3C	0.0113636	No		NA	NA	https://pubmed.ncbi.nlm.nih.gov/23553048/
Salah et al, 2011	119	Healthy volunteers	Tunisia		PCR-RFLP	TPMT	*3A	*3A	0.008	No		NA	NA	https://www.sciencedirect.com/science/article/pii/S111086301100053X
Salah et al, 2011	119	Healthy volunteers	Tunisia		PCR-RFLP	TPMT	*3B	*3B	0	No		NA	NA	https://www.sciencedirect.com/science/article/pii/S111086301100053X
Salah et al, 2011	119	Healthy volunteers	Tunisia		PCR-RFLP	TPMT	*3C	*3C	0	No		NA	NA	https://www.sciencedirect.com/science/article/pii/S111086301100053X
