# Supplementary material for: Pharmacogenomic diversity among Arab populations: A systematic review
Source: iScience. 2026 Feb 28;29(4):115191. doi: 10.1016/j.isci.2026.115191 (PMC13015213; doi:10.1016/j.isci.2026.115191)
Supplement: Table S1. Variants retrieved from the included studies listed per country [file mmc1.xlsx]

## Sheet: Study_per_country
Country	Count of studies	No. of participants
Algeria	4	522
Bahrain	4	439
Egypt	108	12268
Iraq	22	1668
Jordan	37	8699
Kuwait	9	569
Lebanon	15	3315
Libya	2	392
Morocco	24	5073
Oman	3	1379
Palestine	18	974
Qatar	11	14178
Saudi Arabia	38	38271
Somaila	1	96
Sudan	5	1588
Syria	3	381
Tunisia	27	3666
United Arab Emirates	5	629
Yemen	2	239
		94346

## Sheet: Variant_per_country
	Count of variants
Algeria	18
CYP2C19	2
CYP2D6	6
CYP3A5	6
UGT1A1	4
Bahrain	8
CYP2C19	2
CYP2C9	2
CYP3A5	2
CYP4F2	1
VKORC1	1
Egypt	193
ABCG2	5
CYP2B6	7
CYP2C19	17
CYP2C9	17
CYP2D6	24
CYP3A5	13
CYP4F2	1
DPYD	5
IFNL3	67
NUDT15	1
SLCO1B1	4
TPMT	13
UGT1A1	4
VKORC1	15
Iraq	42
ABCG2	2
CYP2C19	14
CYP2C9	4
CYP2D6	6
CYP3A5	1
DPYD	2
NUDT15	2
SLCO1B1	5
TPMT	3
VKORC1	3
Jordan	128
ABCG2	1
CYP2B6	2
CYP2C19	14
CYP2C9	16
CYP2D6	11
CYP3A5	12
CYP4F2	3
DPYD	10
NUDT15	6
SLCO1B1	6
TPMT	13
UGT1A1	12
VKORC1	22
Kuwait	19
CYP2C19	2
CYP2C9	2
CYP4F2	1
UGT1A1	3
VKORC1	11
Lebanon	46
ABCG2	1
CYP2C19	10
CYP2C9	9
CYP2D6	11
CYP3A5	6
NUDT15	2
SLCO1B1	1
TPMT	3
VKORC1	3
Libya	3
CYP3A5	1
TPMT	2
Morocco	46
CYP2B6	2
CYP2C19	4
CYP2C19	3
CYP2C9	6
CYP2D6	6
CYP3A5	7
CYP4F2	2
IFNL3	6
TPMT	3
UGT1A1	3
VKORC1	4
Oman	21
CYP2C9	12
CYP4F2	3
VKORC1	6
Palestine	34
CYP2C19	13
CYP2C9	12
CYP2D6	7
TPMT	1
VKORC1	1
Qatar	179
ABCG2	15
CACNA1S	15
CYP2B6	19
CYP2C19	10
CYP2C9	18
CYP2D6	13
CYP3A5	4
CYP4F2	12
DPYD	25
IFNL3	5
NUDT15	2
SLCO1B1	19
TPMT	8
UGT1A1	5
VKORC1	9
Saudi Arabia	223
ABCG2	4
CYP2B6	1
CYP2C19	45
CYP2C9	42
CYP2D6	23
CYP3A5	8
CYP4F2	24
DPYD	12
IFNL3	16
NUDT15	3
SLCO1B1	5
TPMT	12
UGT1A1	10
VKORC1	18
Somaila	1
VKORC1	1
Sudan	20
CYP2C19	4
CYP3A5	3
UGT1A1	8
VKORC1	5
Syria	15
CYP2D6	13
IFNL3	2
Tunisia	56
CYP2C19	6
CYP2C19	2
CYP2C219	1
CYP2C9	2
CYP2C9	2
CYP2D6	2
CYP3A5	9
CYP4F2	1
DPYD	6
SLCO1B1	1
TPMT	5
UGT1A1	18
VKORC1	1
United Arab Emirates	33
ABCG2	1
CYP2B6	2
CYP2C19	1
CYP2C9	2
CYP2D6	11
CYP4F2	1
DPYD	1
NUDT15	1
SLCO1B1	3
UGT1A1	1
VKORC1	9
Yemen	7
CYP3A5	3
UGT1A1	4
Grand Total	1092

## Sheet: Algeria
Reference (Author, year)	Sample size	Cohort	Country	ethnicity (if mentioned)	Used genotyping method	Gene name	Variant ID	Allele	frequency	Is association tested?	Key effect	Drug	Drug family	Link		Sample size
Boucenna et al, 2022	97	Breast cancer	Algeria		Real time PCR	CYP2C19	*2/rs4244285/681 G>A	A	0.053	Yes	Tamoxifen metabolites	Tamoxifen	Anti cancer	Influence of CYP2D6, CYP2C19 and CYP3A5 polymorphisms on plasma levels of tamoxifen metabolites in Algerian women with ER+ breast cancer | Egyptian Journal of Medical Human Genetics | Full Text (springeropen.com)		97
Boucenna et al, 2022	97	Breast cancer	Algeria		Real time PCR	CYP2C19	*17/rs12248560/−806 C>T	T	0.011	Yes	Tamoxifen metabolites	Tamoxifen	Anti cancer	Influence of CYP2D6, CYP2C19 and CYP3A5 polymorphisms on plasma levels of tamoxifen metabolites in Algerian women with ER+ breast cancer | Egyptian Journal of Medical Human Genetics | Full Text (springeropen.com)		159
Boucenna et al., 2022	97	Breast cancer patients	Algeria		Real time PCR	CYP2D6	*5	Del	0.01	Yes	Tamoxifen metabolites	Tamoxifen	Cancer	Influence of CYP2D6, CYP2C19 and CYP3A5 polymorphisms on plasma levels of tamoxifen metabolites in Algerian women with ER+ breast cancer | Egyptian Journal of Medical Human Genetics | Full Text (springeropen.com)		83
Boucenna et al., 2022	97	Breast cancer patients	Algeria		Real time PCR	CYP2D6	*10/rs1065852/100C>T	T	0.021	Yes	Tamoxifen metabolites	Tamoxifen	Cancer	Influence of CYP2D6, CYP2C19 and CYP3A5 polymorphisms on plasma levels of tamoxifen metabolites in Algerian women with ER+ breast cancer | Egyptian Journal of Medical Human Genetics | Full Text (springeropen.com)		183
Boucenna et al., 2022	97	Breast cancer patients	Algeria		Real time PCR	CYP2D6	*17/rs28371706/1022C>T	T	0.062	Yes	Tamoxifen metabolites	Tamoxifen	Cancer	Influence of CYP2D6, CYP2C19 and CYP3A5 polymorphisms on plasma levels of tamoxifen metabolites in Algerian women with ER+ breast cancer | Egyptian Journal of Medical Human Genetics | Full Text (springeropen.com)	sum	522
Boucenna et al., 2022	97	Breast cancer patients	Algeria		Real time PCR	CYP2D6	*35	*35	0.01	Yes	Tamoxifen metabolites	Tamoxifen	Cancer	Influence of CYP2D6, CYP2C19 and CYP3A5 polymorphisms on plasma levels of tamoxifen metabolites in Algerian women with ER+ breast cancer | Egyptian Journal of Medical Human Genetics | Full Text (springeropen.com)
Boucenna et al., 2022	97	Breast cancer patients	Algeria		Real time PCR	CYP2D6	*39	*39	0.01	Yes	Tamoxifen metabolites	Tamoxifen	Cancer	Influence of CYP2D6, CYP2C19 and CYP3A5 polymorphisms on plasma levels of tamoxifen metabolites in Algerian women with ER+ breast cancer | Egyptian Journal of Medical Human Genetics | Full Text (springeropen.com)
Boucenna et al., 2022	97	Breast cancer patients	Algeria		Real time PCR	CYP2D6	*41/rs28371725/2989 G>A	A	0.083	Yes	Tamoxifen metabolites	Tamoxifen	Cancer	Influence of CYP2D6, CYP2C19 and CYP3A5 polymorphisms on plasma levels of tamoxifen metabolites in Algerian women with ER+ breast cancer | Egyptian Journal of Medical Human Genetics | Full Text (springeropen.com)
Boucenna et al., 2022	97	Breast cancer patients	Algeria		Real time PCR	CYP3A5	*3/rs776746/6986A > G	G	0.7629	Yes	Tacrolimus bioavailability	Tacrolimus	Immunospressants	Influence of CYP2D6, CYP2C19 and CYP3A5 polymorphisms on plasma levels of tamoxifen metabolites in Algerian women with ER+ breast cancer | Egyptian Journal of Medical Human Genetics | Full Text (springeropen.com)
Boucenna et al., 2022	97	Breast cancer patients	Algeria		Real time PCR	CYP3A5	*6/rs10264272/14685G>A	A	0.0103	Yes	Tacrolimus bioavailability	Tacrolimus	Immunospressants	Influence of CYP2D6, CYP2C19 and CYP3A5 polymorphisms on plasma levels of tamoxifen metabolites in Algerian women with ER+ breast cancer | Egyptian Journal of Medical Human Genetics | Full Text (springeropen.com)
Bains et al., 2013	159	Healthy volunteers	Algeria		Sequencing	CYP3A5	*3/rs776746/6986A > G	G	0.81	No		NA	NA	(15) (PDF) Molecular diversity and population structure at the Cytochrome P450 3A5 gene in Africa (researchgate.net)
Bains et al., 2013	159	Healthy volunteers	Algeria		Sequencing	CYP3A5	*6/rs10264272/14685G>A	A	0.05	No		NA	NA	(15) (PDF) Molecular diversity and population structure at the Cytochrome P450 3A5 gene in Africa (researchgate.net)
Bains et al., 2013	159	Healthy volunteers	Algeria		Sequencing	CYP3A5	*7/rs41303343/27126_27127insT	insT	0.01	No		NA	NA	(15) (PDF) Molecular diversity and population structure at the Cytochrome P450 3A5 gene in Africa (researchgate.net)
Fernández-Santander et al., 2016	83	Healthy volunteers	Algeria		PCR-RFLP	CYP3A5	*3/rs776746/6986A > G	G	0.795	Yes	Risk of prostate cancer	NA	NA	Cytochrome and sulfotransferase gene variation in north African populations | Pharmacogenomics (futuremedicine.com)
Horsfall et al, 2011	183	Healthy Volunteers	Algeria		TaqMan	UGT1A1	*36/rs3064744	(TA)5	0.01	No		NA	NA	https://pubmed.ncbi.nlm.nih.gov/21309756/
Horsfall et al, 2011	183	Healthy Volunteers	Algeria		TaqMan	UGT1A1	*28/rs3064744	(TA)7	0.34	No		NA	NA	https://pubmed.ncbi.nlm.nih.gov/21309756/
Horsfall et al, 2011	183	Healthy Volunteers	Algeria		TaqMan	UGT1A1	*37/rs3064744	(TA)8	0.01	No		NA	NA	https://pubmed.ncbi.nlm.nih.gov/21309756/
Horsfall et al, 2011	183	Healthy Volunteers	Algeria		TaqMan	UGT1A1	rs10929302/−3156G>A	A	0.32	No		NA	NA	https://pubmed.ncbi.nlm.nih.gov/21309756/

## Sheet: Bahrain
Reference (Author, year)	Sample size	Cohort	Country	ethnicity (if mentioned)	Used genotyping method	Gene name	Variant ID	Allele	frequency	Is association tested?	Key effect	Drug	Drug family	Link			Sample size
Sridharan et al, 2023	218	Patients treated with warfarin	Bahrain		Real time PCR	CYP2C9	*2/rs1799853/430C >T	T	0.112385	yes	Warfarin dose	warfarin	anticoagulants	https://pubmed.ncbi.nlm.nih.gov/36897104/			218
Sridharan et al, 2023	218	Patients treated with warfarin	Bahrain		Real time PCR	CYP2C9	*3/rs1057910/1075A>C	C	0.059633	yes	Warfarin dose	warfarin	anticoagulants	https://pubmed.ncbi.nlm.nih.gov/36897104/			75
Abdelhedi et al, 2015	75	Healthy Volunteers	Bahrain		PCR-RFLP	CYP2C19	*2/rs4244285/681 G>A	A	0.146	No		NA	NA	https://pubmed.ncbi.nlm.nih.gov/26690534/			146
Abdelhedi et al, 2015	75	Healthy Volunteers	Bahrain		PCR-RFLP	CYP2C19	*17/rs12248560/−806 C>T	T	0.273	No		NA	NA	https://pubmed.ncbi.nlm.nih.gov/26690534/		sum	439
Sridharan et al., 2022b	146	Renal transplant patients	Bahrain		Real time PCR	CYP3A5	*3/rs776746/6986A > G	G	0.787671	Yes	Drug concentration	Immunospressants	Immunospressants	JPM | Free Full-Text | Evaluation of Pharmacogenetics of Drug-Metabolizing Enzymes and Drug Efflux Transporter in Renal Transplants Receiving Immunosuppressants (mdpi.com)
Sridharan et al., 2022a	146	Patients on IV paracetamol	Bahrain		Real time PCR	CYP3A5	*7/rs41303343/27126_27127insT	insT	0.0274	Yes	Paracetamol metbolism	Paracetamol	Analgesics	Evaluation of the Association between Single Nucleotide Polymorphisms of Metabolizing Enzymes with the Serum Concentration of Paracetamol and Its Metabolites - PMC (nih.gov)
Sridharan et al, 2023	218	Patients on warfarin	Bahrain		Real time PCR	CYP4F2	*3/rs2108622/297G>A	A	0.373853	Yes	Warfarin dose	Warfarin	Anticoagulants	https://pubmed.ncbi.nlm.nih.gov/36897104/
Sridharan et al, 2023	218	Patients on warfarin	Bahrain		Real time PCR	VKORC1	rs9923231/-1639G>A	A	0.362385	Yes	Dose	Warfarin	Anticoagulants	https://pubmed.ncbi.nlm.nih.gov/36897104/

## Sheet: Egypt
Reference (Author, year)	Sample size	Cohort	Country	ethnicity (if mentioned)	Used genotyping method	Gene name	Variant ID	Allele	frequency	Is association tested?	Key effect	Drug	Drug family	Link			Sample size
Zakaria et al, 2021	133	Children with osteosarcoma	Egypt		TaqMAN	ABCG2	rs2231142/C421A	A	0.27	Yes	Toxicity	methotrexate	Chemotherapy	https://ijcrr.com/uploads/4136_pdf.pdf			133
Abbassy et al, 2022	100	50 Multiple Myeloma patients + 50 Healthy Volunteers	Egypt		TaqMAN	ABCG2	rs2231142/C421A	A	0.055	Yes	development of MM	NA	NA	https://www.ncbi.nlm.nih.gov/pmc/articles/PMC9569400/			100
Omran et al, 2020	102	Chronic Myeloid Leukemia Patients	Egypt		PCR-RFLP	ABCG2	rs2231137/G34A	A	0.102941	Yes	Response	Imatinib	chemotherapy	https://www.ncbi.nlm.nih.gov/pmc/articles/PMC7466443/#:~:text=In%20conclusion%2C%20the%20trough%20and,IM%20in%20CML%20Egyptian%20patients.			102
Omran et al, 2020	102	Chronic Myeloid Leukemia Patients	Egypt		PCR-RFLP	ABCG2	rs2231142/C421A	A	0.0588235	Yes	Response	Imatinib	chemotherapy	https://www.ncbi.nlm.nih.gov/pmc/articles/PMC7466443/#:~:text=In%20conclusion%2C%20the%20trough%20and,IM%20in%20CML%20Egyptian%20patients.			200
Mesallamy et al, 2014	200	Acute lymphoblastic Leukemia Patients	Egypt		PCR-RFLP	ABCG2	rs2231142/C421A	A	0.075	Yes	Methotrexate levels	Methotrexate	Chemotherapy	(19) (PDF) High-dose methotrexate in Egyptian pediatric acute lymphoblastic leukemia: The impact of ABCG2 C421A genetic polymorphism on plasma lev			82
Alazhary et al, 2015	82	Acute myeloid leukemia patients	Egypt		PCR–RFLP	CYP2B6	rs3745274/516G>T	T	0.207	Yes	AML disease progression and outcome	NA	NA	https://journal.waocp.org/?sid=Entrez:PubMed&id=pmid:26107207&key=2015.16.11.4583			120
Ellison et al, 2012	120	Occupationally exposed to chlorpyrifos	Egypt		AS-PCR	CYP2B6	rs3211371/1459C>T	T	0.038	No		NA	NA	https://www.ncbi.nlm.nih.gov/pmc/articles/PMC3500531/			73
Ellison et al, 2012	120	Occupationally exposed to chlorpyrifos	Egypt		AS-PCR	CYP2B6	rs2279343/785A>G	G	0.304	No		NA	NA	https://www.ncbi.nlm.nih.gov/pmc/articles/PMC3500531/			40
Ellison et al, 2012	120	Occupationally exposed to chlorpyrifos	Egypt		AS-PCR	CYP2B6	rs3745274/516G>T	T	0.288	No		NA	NA	https://www.ncbi.nlm.nih.gov/pmc/articles/PMC3500531/			247
Labib et al, 2016	73	Pediatric rhabdomyosarcoma patients	Egypt		PCR-RFLP	CYP2B6	rs2279343/785A>G	G	0.38	Yes	survival outcome	NA	NA	https://pubmed.ncbi.nlm.nih.gov/27388155/			80
Labib et al, 2016	73	Pediatric rhabdomyosarcoma patients	Egypt		PCR-RFLP	CYP2B6	rs3745274/516G>T	T	0.27	Yes	survival outcome	NA	NA	https://pubmed.ncbi.nlm.nih.gov/27388155/			84
Labib et al, 2016	73	Pediatric rhabdomyosarcoma patients	Egypt		PCR-RFLP	CYP2B6	rs3211371/1459C>T	T	0.03	Yes	survival outcome	NA	NA	https://pubmed.ncbi.nlm.nih.gov/27388155/			63
Selim et al, 2018	100	Patients on warfarin	Egypt		PCR-RFLP	CYP2C9	*2/rs1799853/430C >T	T	0.1	No	Warfarin dose	Warfarin	Anticoagulant	https://karger.com/aha/article-abstract/139/4/255/15007/Pharmacogenetic-Warfarin-Dosing-Algorithms?redirectedFrom=fulltext			71
Selim et al, 2018	100	Patients on warfarin	Egypt		PCR-RFLP	CYP2C9	*3/rs1057910/1075A>C	C	0.075	No	Warfarin dose	Warfarin	Anticoagulant	https://karger.com/aha/article-abstract/139/4/255/15007/Pharmacogenetic-Warfarin-Dosing-Algorithms?redirectedFrom=fulltext			346
Zakaria, 2013	40	Patients on warfarin	Egypt		PCR amplification reverse hybridization	CYP2C9	*2/rs1799853/430C >T	T	0.1	Yes	Warfarin dose	Warfarin	Anticoagulant	https://www.researchgate.net/profile/Nermine-Zakaria/publication/270284995_JOURNAL_OF_PHARMACEUTICAL_AND_BIOMEDICAL_SCIENCES/links/572dba4b08ae7441518f3723/JOURNAL-OF-PHARMACEUTICAL-AND-BIOMEDICAL-SCIENCES.pdf			230
Zakaria, 2013	40	Patients on warfarin	Egypt		PCR amplification reverse hybridization	CYP2C9	*3/rs1057910/1075A>C	C	0.125	Yes	Warfarin dose	Warfarin	Anticoagulant	https://www.researchgate.net/profile/Nermine-Zakaria/publication/270284995_JOURNAL_OF_PHARMACEUTICAL_AND_BIOMEDICAL_SCIENCES/links/572dba4b08ae7441518f3723/JOURNAL-OF-PHARMACEUTICAL-AND-BIOMEDICAL-SCIENCES.pdf			50
Salam et al, 2012	100	patients with type 2 diabetes	Egypt		Real time PCR	CYP2C9	*2/rs1799853/430C >T	T	0.145	Yes	Glucose control	glibenclamide and metformin	Oral Antihyperglycemic	https://link.springer.com/article/10.1007/s00580-012-1620-5			103
Salam et al, 2012	100	patients with type 2 diabetes	Egypt		Real time PCR	CYP2C9	*3/rs1057910/1075A>C	C	0.135	Yes	Glucose control	glibenclamide and metformin	Oral Antihyperglycemic	https://link.springer.com/article/10.1007/s00580-012-1620-5			68
Hamdy et al, 2002	247	Healthy Volunteers	Egypt		PCR-RFLP	CYP2C9	*2/rs1799853/430C >T	T	0.12	No		NA	NA	https://www.ncbi.nlm.nih.gov/pmc/articles/PMC1874334/			83
Hamdy et al, 2002	247	Healthy Volunteers	Egypt		PCR-RFLP	CYP2C9	*3/rs1057910/1075A>C	C	0.06	No		NA	NA	https://www.ncbi.nlm.nih.gov/pmc/articles/PMC1874334/			69
Ghozlan et al, 2015	80	Acute coronary syndrome	Egypt		PCR	CYP2C9	*2/rs1799853/430C >T	T	0.0875	Yes	Warfarin dose	Warfarin	Anticoagulants	Impact of CYP2C9 and VKORC1 genetic polymorphisms upon warfarin dose requirements in Egyptian patients with acute coronary syndrome - PubMed (nih.gov)			64
Ghozlan et al, 2015	80	Acute coronary syndrome	Egypt		PCR	CYP2C9	*3/rs1057910/1075A>C	C	0.0437	Yes	Warfarin dose	Warfarin	Anticoagulants	Impact of CYP2C9 and VKORC1 genetic polymorphisms upon warfarin dose requirements in Egyptian patients with acute coronary syndrome - PubMed (nih.gov)			59
Ekladious et al, 2013	84	Patients treated with warfarin	Egypt		Real time PCR	CYP2C9	*3/rs1057910/1075A>C	C	0.107143	yes	Warfarin dose	warfarin	anticoagulants	https://pubmed.ncbi.nlm.nih.gov/23839801/			354
Bazan et al, 2012	63	Patients treated with warfarin	Egypt		Taqman	CYP2C9	*2/rs1799853/430C >T	T	0.0714286	yes	Warfarin dose	warfarin	anticoagulants	https://pubmed.ncbi.nlm.nih.gov/22851439/			145
Bazan et al, 2012	63	Patients treated with warfarin	Egypt		Taqman	CYP2C9	*3/rs1057910/1075A>C	C	0.0952381	yes	Warfarin dose	warfarin	anticoagulants	https://pubmed.ncbi.nlm.nih.gov/22851439/			60
Azzam et al, 2016	71	41 warfarin resistant+30 warfarin responders	Egypt		PCR-ARMS	CYP2C9	*2/rs1799853/430C >T	T	0.0985915	yes	warfarin resistance	warfarin	anticoagulants	https://pubmed.ncbi.nlm.nih.gov/24978953/			25
Azzam et al, 2016	71	41 warfarin resistant+30 warfarin responders	Egypt		PCR-ARMS	CYP2C9	*3/rs1057910/1075A>C	C	0.0704225	yes	warfarin resistance	warfarin	anticoagulants	https://pubmed.ncbi.nlm.nih.gov/24978953/			86
Hassouna, 2006	346	196 Patients on warfarin + 150 healthy volunteers	Egypt		PCR-RFLP	CYP2C9	*2/rs1799853/430C >T	T	0.201	Yes	Warfarin dose	Warfarin	Anticoagulants	https://www.academia.edu/105278122/Cytochrome_P450_2C9_Polymorphisms_Contribution_to_Warfarin_Sensitivity_and_Prevalence_in_Egyptian_Population?uc-sb-sw=8857871			96
Hassouna, 2006	346	196 Patients on warfarin + 150 healthy volunteers	Egypt		PCR-RFLP	CYP2C9	*3/rs1057910/1075A>C	C	0.099	Yes	Warfarin dose	Warfarin	Anticoagulants	https://www.academia.edu/105278122/Cytochrome_P450_2C9_Polymorphisms_Contribution_to_Warfarin_Sensitivity_and_Prevalence_in_Egyptian_Population?uc-sb-sw=8857871			45
Fathy et al, 2018	230	Acute coronary syndrome patients	Egypt		pyrosequencing	CYP2C19	*2/rs4244285/681 G>A	A	0.13	Yes	Major adverse cardiovascular events (MACE)	Clopidogrel	Antiplatelets	https://www.ncbi.nlm.nih.gov/pmc/articles/PMC9903350/			41
Nassar et al, 2014	120	Occupationally exposed to chlorpyrifos	Egypt		ASM-PCR	CYP2C19	*2/rs4244285/681 G>A	A	0.038	No		NA	NA	https://www.ncbi.nlm.nih.gov/pmc/articles/PMC3500531/			78
Nassar et al, 2014	120	Occupationally exposed to chlorpyrifos	Egypt		ASM-PCR	CYP2C19	*9/rs17884712/431G>A	A	0	No		NA	NA	https://www.ncbi.nlm.nih.gov/pmc/articles/PMC3500531/			72
Nassar et al, 2014	247	Healthy Volunteers	Egypt		PCR-RFLP	CYP2C19	*2/rs4244285/681 G>A	A	0.11	No		NA	NA	https://www.ncbi.nlm.nih.gov/pmc/articles/PMC1874334/			195
Nassar et al, 2014	247	Healthy Volunteers	Egypt		PCR-RFLP	CYP2C19	*3/rs4986893/636G>A	A	0.002	No		NA	NA	https://www.ncbi.nlm.nih.gov/pmc/articles/PMC1874334/			142
Khodary et al, 2021	50	Peripheral vascular diseases	Egypt		Taqman	CYP2C19	*2/rs4244285/681 G>A	A	0.07	Yes	clopidogrel resistance	Clopidogrel	Antiplatelets	https://pubmed.ncbi.nlm.nih.gov/34661267/			76
Settin et al, 2014	100	children with H. pylori-positive gastritis	Egypt		PCR-RFLP	CYP2C19	*2/rs4244285/681 G>A	A	0.15	Yes	PPI effectiveness, H pylori cure rate		PPIs	https://pubmed.ncbi.nlm.nih.gov/24610583/			239
Settin et al, 2014	100	children with H. pylori-positive gastritis	Egypt		PCR-RFLP	CYP2C19	*3/rs4986893/636G>A	A	0.07	Yes	PPI effectiveness, H pylori cure rate		PPIs	https://pubmed.ncbi.nlm.nih.gov/24610583/			275
Shawky et al, 2023	102	Ischemic heart disease patients who underwent PCI	Egypt		TaqMan	CYP2C19	*2/rs4244285/681 G>A	A	0.153	Yes	Clopidogrel metabolism	clopidogrel	Antiplatelets	https://www.ncbi.nlm.nih.gov/pmc/articles/PMC10272067/			66
Shawky et al, 2023	102	Ischemic heart disease patients who underwent PCI	Egypt		TaqMan	CYP2C19	*3/rs4986893/636G>A	A	0.012	Yes	Clopidogrel metabolism	clopidogrel	Antiplatelets	https://www.ncbi.nlm.nih.gov/pmc/articles/PMC10272067/			52
Shawky et al, 2023	102	Ischemic heart disease patients who underwent PCI	Egypt		TaqMan	CYP2C19	*17/rs12248560/−806 C>T	T	0.28	Yes	Clopidogrel metabolism	clopidogrel	Antiplatelets	https://www.ncbi.nlm.nih.gov/pmc/articles/PMC10272067/			325
Hareedy et al., 2022	103	Breast cancer patients	Egypt		PCR-RFLP	CYP2D6	*4/rs3892097/1847G>A	A	0.23	Yes	Tamoxifen adverse effects and incidence of relapse in breast cancer	Tamoxifen	estrogen recoptr modulater for breast cancer	https://bpsa.journals.ekb.eg/article_271774.html			34
Sayed, 2012	68	23 patients with liver cirrhosis + 26 patients with hepatocellular carcinoma + 19 healthy volunteers	Egypt		PCR-RFLP	CYP2D6	*4/rs3892097/1847G>A	A	0.227941	Yes	Hepatocellular carcinoma or hepatic cirrhosis	NA	NA	https://citeseerx.ist.psu.edu/document?repid=rep1&type=pdf&doi=7b6563c9087e1da0ad0d9b6de20aa59dfa5a2223			113
Mostafa, 2019	83	Tramadol abusers	Egypt		PGX-CYP2D6 Strip Assay	CYP2D6	*4/rs3892097/1847G>A	A	0.216867	Yes	Ttramadol metabolism	Tramadol	Opioid analgesics	https://ejpasa.journals.ekb.eg/article_175308_7013360bd9558dcc69131123c5562aa9.pdf			241
Mostafa, 2019	83	Tramadol abusers	Egypt		PGX-CYP2D6 Strip Assay	CYP2D6	*3/rs35742686/2549delA	delA	0	Yes	Ttramadol metabolism	Tramadol	Opioid analgesics	https://ejpasa.journals.ekb.eg/article_175308_7013360bd9558dcc69131123c5562aa9.pdf			493
Mostafa, 2019	83	Tramadol abusers	Egypt		PGX-CYP2D6 Strip Assay	CYP2D6	*6/rs5030655/1708delT	delT	0	Yes	Ttramadol metabolism	Tramadol	Opioid analgesics	https://ejpasa.journals.ekb.eg/article_175308_7013360bd9558dcc69131123c5562aa9.pdf			261
Sarhan et al., 2021	200	100 systemic scelrosis + 100 healthy controls	Egypt		PCR-RFLP	CYP2D6	*3/rs35742686/2549delA	delA	0.07	Yes	Risk of systemic sclerosis			https://www.sciencedirect.com/science/article/pii/S2214540021000773			150
Sarhan et al., 2021	200	100 systemic scelrosis + 100 healthy controls	Egypt		PCR-RFLP	CYP2D6	*4/rs3892097/1847G>A	A	0.335	Yes	Risk of systemic sclerosis			https://www.sciencedirect.com/science/article/pii/S2214540021000773			131
Arafa and Atteia, 2018	120	60 Patients on tramadol + 60 healty control	Egypt		PCR	CYP2D6	*4/rs3892097/1847G>A	A	0.1	yes	Response	Tramadol		https://pubmed.ncbi.nlm.nih.gov/29555325/			224
Arafa and Atteia, 2018	120	60 Patients on tramadol + 60 healty control	Egypt		PCR	CYP2D6	*10/rs1065852/100C>T	T	0.05	yes	Response	Tramadol		https://pubmed.ncbi.nlm.nih.gov/29555325/			180
Zayed et al., 2015	69	40 acute organophosphorus intoxicated patients + 29 controls	Egypt		PCR-RFLP	CYP2D6	1934G>A	A	0.18	Yes	Susceptibility to acute organophosphorus poisoning	NA	NA	Paraoxonase 1 and cytochrome P450 polymorphisms in susceptibility to acute organophosphorus poisoning in Egyptians - ScienceDirect			307
Abdel-Rahman et al., 1997	64	37 bladdercancer, 27 matched controls	Egypt		PCR-RFLP	CYP2D6	*5	Del	0.046875	yes	Risk of bladder cancer	NA	NA	https://pubmed.ncbi.nlm.nih.gov/18372530/			90
Tawfik Khattab et al., 2016	59	agriculteral workers and healthy controls	Egypt		PCR-RFLP	CYP2D6	1934G>A	A	0.22	No		NA	NA	https://pubmed.ncbi.nlm.nih.gov/26723569/			173
Obada et al., 2016	354	254 Chronic Hep C + 100 healthy volunteers	Egypt		Taqman	CYP2D6	*3/rs35742686/2549delA	delA	0.29	yes	Cirrhosis and carcinoma	NA	NA	https://besps.journals.ekb.eg/article_8645.html			285
Obada et al., 2016	354	254 Chronic Hep C + 100 healthy volunteers	Egypt		Taqman	CYP2D6	*4/rs3892097/1847G>A	A	0.207627	yes	Cirrhosis and carcinoma	NA	NA	https://besps.journals.ekb.eg/article_8645.html			144
Obada et al., 2016	354	254 Chronic Hep C + 100 healthy volunteers	Egypt		Taqman	CYP2D6	*6/rs5030655/1708delT	delT	0.25	yes	Cirrhosis and carcinoma	NA	NA	https://besps.journals.ekb.eg/article_8645.html			124
Mutawi et al., 2021	145	Healthy volunteers	Egypt		TaqMan	CYP2D6	rs16947/2851C>T	T	0.313	No		NA	NA	Genetic variability of CYP2D6, CYP3A4 and CYP3A5 among the Egyptian population | Pharmacogenomics (futuremedicine.com)			43
Zihlif et al., 2012	145	Healthy volunteers	Egypt		TaqMan	CYP2D6	*4/rs3892097/1847G>A	A	0.18	No		NA	NA	Genetic variability of CYP2D6, CYP3A4 and CYP3A5 among the Egyptian population | Pharmacogenomics (futuremedicine.com)			108
Zihlif et al., 2012	145	Healthy volunteers	Egypt		TaqMan	CYP2D6	*10/rs1065852/100C>T	T	0.13	No		NA	NA	Genetic variability of CYP2D6, CYP3A4 and CYP3A5 among the Egyptian population | Pharmacogenomics (futuremedicine.com)			375
Zihlif et al., 2012	145	Healthy volunteers	Egypt		TaqMan	CYP2D6	*41/rs28371725/2989 G>A	A	0.15	No		NA	NA	Genetic variability of CYP2D6, CYP3A4 and CYP3A5 among the Egyptian population | Pharmacogenomics (futuremedicine.com)			201
Hareedy et al., 2021	60	Rumatoid arthritis patients receiving hydrochloroquine	Egypt		TaqMan	CYP2D6	rs1135840/4181G>C	C	0.32	Yes	Risk of Covid-19 infection	Hydrochloroquine	Antirheumatics	https://www.degruyter.com/document/doi/10.1515/dmpt-2020-0164/html			95
Hareedy et al., 2021	60	Rumatoid arthritis patients receiving hydrochloroquine	Egypt		TaqMan	CYP2D6	*4/rs3892097/1847G>A	A	0.25	Yes	Risk of Covid-19 infection	Hydrochloroquine	Antirheumatics	https://www.degruyter.com/document/doi/10.1515/dmpt-2020-0164/html			159
Shams et al., 2006	25	Depression patients on venlafaxine	Egypt		Real time PCR	CYP2D6	*4/rs3892097/1847G>A	A	0.18	Yes	Venlafaxine pharmacokinetics and clinical outcome.	Venlafaxine	Antidepressants	https://pubmed.ncbi.nlm.nih.gov/16958828/			154
Shams et al., 2006	25	Depression patients on venlafaxine	Egypt		Real time PCR	CYP2D6	*5	Del	0.04	Yes	Venlafaxine pharmacokinetics and clinical outcome.	Venlafaxine	Antidepressants	https://pubmed.ncbi.nlm.nih.gov/16958828/			359
Shams et al., 2006	25	Depression patients on venlafaxine	Egypt		Real time PCR	CYP2D6	*6/rs5030655/1708delT	delT	0.06	Yes	Venlafaxine pharmacokinetics and clinical outcome.	Venlafaxine	Antidepressants	https://pubmed.ncbi.nlm.nih.gov/16958828/			393
Bedewy and El-Maghraby, 2013	86	CML patients	Egypt		PCR-RFLP	CYP3A5	*3/rs776746/6986A > G	G	0.511	Yes	Drug response	Imatinib	Cancer	https://www.tandfonline.com/doi/full/10.1179/1607845412Y.0000000067			162
Helal et al., 2017	96	48 liver transplant recipients and 48 donors	Egypt		TaqMan	CYP3A5	*3/rs776746/6986A > G	G	0.59	Yes	Drug exposure and dose requirement	Tacrolimus	immunosuppressive	https://www.sciencedirect.com/science/article/pii/S1110863016300751			99
Saad et al., 2011	45	Patients scheduled for elective PCI and receiving clopidogrel	Egypt		Real time PCR	CYP3A5	*3/rs776746/6986A > G	G	0.82	Yes	Drug response	clopidogrel	Antiplatelets	https://www.sciencedirect.com/science/article/pii/S1110260811000263			134
Wahab et al., 2017	100	seventy acute myeloid leukemia patients and thirty control subjects	Egypt		PCR-RFLP	CYP3A5	*3/rs776746/6986A > G	G	0.565	Yes	Acute Myeloid Leukemia risk	NA		https://www.ncbi.nlm.nih.gov/pmc/articles/PMC5464494/			141
Omran et al., 2020	102	Chronic Myeloid Leukemia Patients	Egypt		PCR-RFLP	CYP3A5	*3/rs776746/6986A > G	G	0.667	Yes	Response	Imatinib	Cancer	https://www.ncbi.nlm.nih.gov/pmc/articles/PMC7466443/#:~:text=In%20conclusion%2C%20the%20trough%20and,IM%20in%20CML%20Egyptian%20patients.			42
Fathy et al., 2016	41	Liver transplanted patients	Egypt		Sequencing	CYP3A5	*3/rs776746/6986A > G	G	0.464	Yes	Pharmacokinetics	tacrolimus	Immunospressants	Impact of CYP3A5 and MDR-1 gene polymorphisms on the dose and level of tacrolimus among living-donor liver transplanted patients: single center experience - PubMed (nih.gov)			206
Mouhrach et al., 2023	78	Kidney transplant patients	Egypt		PCR-RFLP	CYP3A5	*3/rs776746/6986A > G	G	0.807	Yes	Dose	Tacrolimus	Immunospressants	(15) (PDF) Influence of combined CYP3A4 and CYP3A5 single-nucleotide polymorphisms on tacrolimus exposure in kidney transplant recipients: A study according to the post-transplant phase (researchgate.net)			54
Wanas et al., 2023	72	Kideny transplant recepient	Egypt		TaqMan	CYP3A5	*3/rs776746/6986A > G	G	0.917	Yes	Tacrolimus dosing	Tacrolimus	Immuno supressant	https://www.ncbi.nlm.nih.gov/pmc/articles/PMC10681408/			190
Abo El Fotoh et al., 2016	195	Epeliptic children (130)+65 controls	Egypt		PCR-RFLP	CYP3A5	*3/rs776746/6986A > G	G	0.789	yes	Drug response		Antiepeliptic drugs	https://www.sciencedirect.com/science/article/pii/S1059131116300929			207
Mutawi et al., 2021	142	Healthy volunteers	Egypt		TaqMan	CYP3A5	*3/rs776746/6986A > G	G	0.86	No		NA	NA	Genetic variability of CYP2D6, CYP3A4 and CYP3A5 among the Egyptian population | Pharmacogenomics (futuremedicine.com)			104
Hareedy et al., 2021	60	Rumatoid arthritis patients receiving hydrochloroquine	Egypt		TaqMan	CYP3A5	rs28365083/27284C>A	A	0	Yes	Risk of Covid-19 infection	Hydrochloroquine	Antirheumatics	https://www.degruyter.com/document/doi/10.1515/dmpt-2020-0164/html			300
Hareedy et al., 2021	60	Rumatoid arthritis patients receiving hydrochloroquine	Egypt		TaqMan	CYP3A5	*3/rs776746/6986A > G	G	0.75	Yes	Risk of Covid-19 infection	Hydrochloroquine	Antirheumatics	https://www.degruyter.com/document/doi/10.1515/dmpt-2020-0164/html			166
Mendrinou et al., 2020	76	Renal transplanted patients	Egypt		PCR-RFLP	CYP3A5	*3/rs776746/6986A > G	G	0.8553	Yes	Tacrolimus dose	Tacrolimus	Immunosupressants	https://www.ncbi.nlm.nih.gov/pmc/articles/PMC7431691/			483
Hamdy et al, 2002	239	Healthy Volunteers	Egypt		PCR-RFLP	DPYD	*2A/rs3918290/IVS14+1G>A	A	0	No		NA	NA	https://www.ncbi.nlm.nih.gov/pmc/articles/PMC1874334/			304
Hamdy et al, 2002	239	Healthy Volunteers	Egypt		PCR-RFLP	DPYD	*3/rs72549304/1475C>T	T	0	No		NA	NA	https://www.ncbi.nlm.nih.gov/pmc/articles/PMC1874334/		sum	12268
Hamdy et al, 2002	239	Healthy Volunteers	Egypt		PCR-RFLP	DPYD	*4/rs1801158/1601G>A	A	0.028	No		NA	NA	https://www.ncbi.nlm.nih.gov/pmc/articles/PMC1874334/
Hamdy et al, 2002	239	Healthy Volunteers	Egypt		PCR-RFLP	DPYD	*5/rs1801159/1627T>C	C	0.115	No		NA	NA	https://www.ncbi.nlm.nih.gov/pmc/articles/PMC1874334/
Hamdy et al, 2002	239	Healthy Volunteers	Egypt		PCR-RFLP	DPYD	*6/rs1801160/2194C>T	T	0.09	No		NA	NA	https://www.ncbi.nlm.nih.gov/pmc/articles/PMC1874334/
Thabit et al, 2023	275	176 Chronic hepatits C patients + 99 healthy volunteers	Egypt		TaqMan	IFNL3	rs12979860 C > T	T	0.35	Yes	Risk of liver fibrosis	NA	NA	(20) (PDF) Single nucleotide polymorphisms in INFL3-INFL4 region are associated with fibrosis and cirrhosis in Egyptian patients with chronic hepatitis C (researchgate.net)
Rady et al, 2015	66	Pediatric chronic hepatitis C patients	Egypt		Real time PCR	IFNL3	rs12979860 C > T	T	0.55	Yes	Response to therapy	PEG-IFNα2b + ribavirin	NA	https://www.sciencedirect.com/science/article/pii/S1043466615001568?via%3Dihub
Rady et al, 2015	66	Pediatric chronic hepatitis C patients	Egypt		Real time PCR	IFNL3	rs8099917 T>G	G	0.31	Yes	Response to therapy	PEG-IFNα2b + ribavirin	NA	https://www.sciencedirect.com/science/article/pii/S1043466615001568?via%3Dihub
Rizk et al, 2016	200	chronic HCV genotype 4 treated with PegIFN α-2a and RBV	Egypt		TaqMan	IFNL3	rs12979860 C > T	T	0.405	Yes	Drug efficacy	PEG-IFNα2a and ribavirin	NA	https://www.ncbi.nlm.nih.gov/pmc/articles/PMC4839712/
Hashem et al, 2017	52	Pregnant women had anti-Hepatitis C virus antibodies	Egypt		PCR-ARMS	IFNL3	rs12979860 C > T	T	0.3	Yes	Viral load (viremia)	NA	NA	https://www.ncbi.nlm.nih.gov/pmc/articles/PMC6248538/
Youssef et al, 2019	325	150 CHC patients and 175 healthy controls	Egypt		TaqMan	IFNL3	rs8099917 T>G	G	0.18	Yes	Progression	NA	NA	https://www.tandfonline.com/doi/full/10.1080/13813455.2019.1694039
Youssef et al, 2019	200	100 patients with positive HCV antibodies with positive HCV-RNA during 6 months with HCV genotype 4 Moreover and 100 subjects were included with positive HCV-IgG for 2 times or more and negative HCV –RNA within 6 months and with normal ALT	Egypt		PCR-RFLP	IFNL3	rs12979860 C > T	T	0.27	Yes	Spontaneous clearance of HCV	NA	NA	https://www.tandfonline.com/doi/full/10.1080/09674845.2019.1683310
Youssef et al, 2019	200	100 patients with positive HCV antibodies with positive HCV-RNA during 6 months with HCV genotype 4 Moreover and 100 subjects were included with positive HCV-IgG for 2 times or more and negative HCV –RNA within 6 months and with normal ALT	Egypt		PCR-RFLP	IFNL3	rs8099917 T>G	G	0.31	Yes	Spontaneous clearance of HCV	NA	NA	https://www.tandfonline.com/doi/full/10.1080/09674845.2019.1683310
Shaker et al, 2013	34	Pediatric chronic hepatitis C patients	Egypt		TaqMan	IFNL3	rs12979860 C > T	T	0.352	Yes	Drug response	PEG-IFNα2b	NA	https://pubmed.ncbi.nlm.nih.gov/23880623/
Ragheb et al, 2014	113	Chronic hepatitis C patients	Egypt		TaqMan	IFNL3	rs12979860 C > T	T	0.4	Yes	Sustained virological (SVR) responses	PEG-IFNα2a and ribavirin	NA	https://pubmed.ncbi.nlm.nih.gov/24102823/
Ragheb et al, 2014	113	Chronic hepatitis C patients	Egypt		TaqMan	IFNL3	rs8099917 T>G	G	0.2	Yes	Sustained virological (SVR) responses	PEG-IFNα2a and ribavirin	NA	https://pubmed.ncbi.nlm.nih.gov/24102823/
Agwa et al, 2021	241	141 COVID-19 positive patients and 100 healthy controls	Egypt		TaqMan	IFNL3	rs12979860 C > T	T	0.342324	Yes	Outcome of SARS-COV-2	NA	NA	https://www.ncbi.nlm.nih.gov/pmc/articles/PMC8230293/
Salum et al, 2020	493	423 HCV-infected patients + 70 controls	Egypt		TaqMan	IFNL3	rs12979860 C > T	T	0.433852	Yes	HCC development	NA	NA	https://www.sciencedirect.com/science/article/pii/S2352304219300352
Pedergnana et al, 2012	261	HCV-infected patients	Egypt		Illumina GoldenGate genotyping	IFNL3	rs958039	A	0	Yes	HCV clearance	NA	NA	https://www.ncbi.nlm.nih.gov/pmc/articles/PMC3375300/
Pedergnana et al, 2012	261	HCV-infected patients	Egypt		Illumina GoldenGate genotyping	IFNL3	rs12980275 A>G	G	0.281	Yes	HCV clearance	NA	NA	https://www.ncbi.nlm.nih.gov/pmc/articles/PMC3375300/
Pedergnana et al, 2012	261	HCV-infected patients	Egypt		Illumina GoldenGate genotyping	IFNL3	rs12979860 C > T	T	0.294	Yes	HCV clearance	NA	NA	https://www.ncbi.nlm.nih.gov/pmc/articles/PMC3375300/
Pedergnana et al, 2012	261	HCV-infected patients	Egypt		Illumina GoldenGate genotyping	IFNL3	rs8099917 T>G	G	0.139	Yes	HCV clearance	NA	NA	https://www.ncbi.nlm.nih.gov/pmc/articles/PMC3375300/
Pedergnana et al, 2012	261	HCV-infected patients	Egypt		Illumina GoldenGate genotyping	IFNL3	rs576832	C	0	Yes	HCV clearance	NA	NA	https://www.ncbi.nlm.nih.gov/pmc/articles/PMC3375300/
Pedergnana et al, 2012	261	HCV-infected patients	Egypt		Illumina GoldenGate genotyping	IFNL3	rs4803222	C	0.24	Yes	HCV clearance	NA	NA	https://www.ncbi.nlm.nih.gov/pmc/articles/PMC3375300/
Pedergnana et al, 2012	261	HCV-infected patients	Egypt		Illumina GoldenGate genotyping	IFNL3	rs10424607	C	0	Yes	HCV clearance	NA	NA	https://www.ncbi.nlm.nih.gov/pmc/articles/PMC3375300/
Pedergnana et al, 2012	261	HCV-infected patients	Egypt		Illumina GoldenGate genotyping	IFNL3	rs4803217 C>A	A	0.3	Yes	HCV clearance	NA	NA	https://www.ncbi.nlm.nih.gov/pmc/articles/PMC3375300/
Pedergnana et al, 2012	261	HCV-infected patients	Egypt		Illumina GoldenGate genotyping	IFNL3	rs8103142	C	0.317	Yes	HCV clearance	NA	NA	https://www.ncbi.nlm.nih.gov/pmc/articles/PMC3375300/
Kamal et al, 2022	150	HCV-infected patients	Egypt		Real-time PCR	IFNL3	rs12979860 C > T	T	0.533333	Yes	Response	Sofosbuvir + NS5A inhibitor	Antivirals	https://www.scielo.br/j/ag/a/NLJT6vPXkhV9HHPrHTMHBLw/?format=pdf&lang=en
Mehta et al, 2016	40	HCV-infected patients	Egypt		Sequencing	IFNL3	rs12979860 C > T	T	0.4375	No		NA	NA	https://www.ncbi.nlm.nih.gov/pmc/articles/PMC5035222/
Hassanien et al, 2021	131	131 cirrhosis patients	Egypt		TaqMan	IFNL3	rs12979860 C > T	T	0.461832	Yes	Response	sofosbuvir + daclatasvir	Antivirals	https://pubmed.ncbi.nlm.nih.gov/33768560/
Youssef et al, 2014	224	124 chronic HCV patients + 100 healthy controls	Egypt		PCR-RFLP	IFNL3	rs12979861	T	0.395089	Yes	Fibrosis and inflamation	NA	NA	https://pubmed.ncbi.nlm.nih.gov/23981065/
El-Garawani et al, 2021	150	100 chronic HCV patients + 50 healthy controls	Egypt		ARMS-PCR) and PCR-RFLP	IFNL3	rs12979860 C > T	T	0.473	Yes	Response		direct acting antivirals (DAAs)	https://pubmed.ncbi.nlm.nih.gov/32024403/
Ebid et al, 2020	103	Hepatitis C patients	Egypt		Real time PCR	IFNL3	rs12979860 C > T	T	0.456311	Yes	Efficacy & safety		direct acting antivirals (DAAs)	https://pubmed.ncbi.nlm.nih.gov/32712884/
Khattab et al, 2016	180	Hepatitis C patients	Egypt		PCR-RFLP	IFNL3	rs8099917 T>G	G	0.25	Yes	Response	PEG-IFNα2b + ribavirin	Antivirals	https://www.ncbi.nlm.nih.gov/pmc/articles/PMC4726832/
Khattab et al, 2016	180	Hepatitis C patients	Egypt		PCR-RFLP	IFNL3	rs12980275 A>G	G	0.175	Yes	Response	PEG-IFNα2b + ribavirin	Antivirals	https://www.ncbi.nlm.nih.gov/pmc/articles/PMC4726832/
Knapp et al, 2015	307	185 Hepatitis C patients + 122 controls	Egypt		Real time PCR	IFNL3	rs12979860 C > T	T	0.314	Yes	Outcomes of HCV infection	NA	NA	(15) (PDF) Influence of IFNL3.rs12979860 and IFNL4.ss469415590 polymorphism on clearance of hepatitis C virus infection among Egyptians (researchgate.net)
El-maksoud et al, 2020	90	Hepatitis C patients	Egypt		PCR-RFLP	IFNL3	rs8099917 T>G	G	0.344444	Yes	Response	Pegylated Interferon	Antivirals	(15) Interferon-γ inducible protein-10 and interleukin 28B gene polymorphism as predictive markers for genotype 4 hepatitis C virus treatment response | Request PDF (researchgate.net)
El-maksoud et al, 2020	90	Hepatitis C patients	Egypt		PCR-RFLP	IFNL3	rs12979860 C > T	T	0.28	Yes	Response	Pegylated Interferon	Antivirals	(15) Interferon-γ inducible protein-10 and interleukin 28B gene polymorphism as predictive markers for genotype 4 hepatitis C virus treatment response | Request PDF (researchgate.net)
Hamdi et al, 2023	173	74 interstitial lung diseases + 99 controls	Egypt		TaqMan	IFNL3	rs12979860 C > T	T	0.309249	Yes	Fibrosis risk	NA	NA	https://www.ncbi.nlm.nih.gov/pmc/articles/PMC10590737/
Zakaria et al, 2019	285	resolved HCV subjects + 69 healthy controls	Egypt		Real time PCR	IFNL3	rs12979860 C > T	T	0.335088	Yes	Fibrosis risk	NA	NA	(15) (PDF) Interleukin 28A.rs12980602 and interleukin 28B.rs8103142 genotypes could be protective against HCV infection among Egyptians (researchgate.net)
Zakaria et al, 2019	285	144 Chronic HCV + 96 controls	Egypt		Real time PCR	IFNL3	rs8103142	C	0.331579	Yes	Fibrosis risk	NA	NA	(15) (PDF) Interleukin 28A.rs12980602 and interleukin 28B.rs8103142 genotypes could be protective against HCV infection among Egyptians (researchgate.net)
Zakaria et al, 2019	285	144 Chronic HCV + 96 controls	Egypt		Real time PCR	IFNL3	rs8099917 T>G	G	0.180479	Yes	Fibrosis risk	NA	NA	(15) (PDF) Interleukin 28A.rs12980602 and interleukin 28B.rs8103142 genotypes could be protective against HCV infection among Egyptians (researchgate.net)
Soliman et al, 2013	100	HCV patients	Egypt		PCR-RFLP	IFNL3	rs12979860 C > T	T	0.54	Yes	Response	Interferon+ribaverin	Antivirals	https://www.jofamericanscience.org/journals/am-sci/am0912/090_22268am0912_700_707.pdf
Zakaria et al, 2018	144	patients with chronic B virus infection	Egypt		ARMS-PCR	IFNL3	rs12979860 C > T	T	0.58	Yes	Response	Interferon+ribaverin	Antivirals	Interleukin 28A.rs12980602 and interleukin 28B.rs8103142 genotypes could be protective against HCV infection among Egyptians | Immunologic Research (springer.com)
Elagrody et al, 2017	124	Patients with chronic hepatitis C	Egypt		PCR-RFLP	IFNL3	rs8099917 T>G	G	0.370968	Yes	Response	Interferon+ribaverin	Antivirals	(15) (PDF) INTERLEUKIN 28B GENE POLYMORPHISMS AS A PREDICTOR OF TREATMENT RESPONSE IN EGYPTIANS WITH CHRONIC HEPATITIS C. (researchgate.net)
Shehata et al, 2012	43	Patients with chronic hepatitis C	Egypt		lightMix® Kit	IFNL3	rs12979860 C > T	T	0.476744	Yes	Response	Interferon+ribaverin	Antivirals	(15) (PDF) Interleukin 28B Polymorphism as a Predictive Factor to Treatment Response in Chronic Hepatitis C Genotype 4 Egyptian Patients (researchgate.net)
Zidan et al, 2019	100	50 patients HCV and 50 controls	Egypt		PCR-RFLP	IFNL3	rs12979860 C > T	T	0.375	Yes	Response	Sovosbuvir + ribavirin	Antivirals	(15) (PDF) Interleukin 28B Polymorphism as a Predictor of Response to Treatment of Egyptian HCV Patients Working in Nuclear Material Authority (researchgate.net)
Zaki et al, 2022	108	HCV Patients	Egypt		Real time PCR	IFNL3	rs12979860 C > T	T	0.509259	Yes	Response	SOF based therapy	Antivirals	(15) (PDF) Interleukin 28B Polymorphism as a Predictor of Sustained Virological Response to Sofosbuvir-Based Therapy for Hepatitis C Virus Patients (researchgate.net)
Abdelwahab et al, 2015	375	Hepatitis C exposed	Egypt		Real time PCR	IFNL3	rs12979860 C > T	T	0.373333	Yes	AIDS Susceptibility and therapeutic outcome	NA	NA	(15) (PDF) Interleukin 28B.rs12979860 genotype does not affect hepatitis C viral load in Egyptians with genotype 4 chronic infection (researchgate.net)
Derbala et al, 2012	201	Chonic HCV patients	Egypt		TaqMan	IFNL3	rs12979860 C > T	T	0.393	Yes	Response	PEG-IFNα2b + ribavirin	Antivirals	Interleukin-28 and hepatitis C virus genotype-4: treatment-induced clearance and liver fibrosis - PubMed (nih.gov)
Shaker et al, 2015	100	HCV Infected patients	Egypt		Real time PCR	IFNL3	rs8099917 T>G	G	0.34	Yes	Response	PEG-IFNα2b + ribavirin	Antivirals	Is rs8099917 polymorphism of IL-28B gene a good predictor of response to therapy of HCV than rs12979860? An Egyptian study - PubMed (nih.gov)
Shaker et al, 2015	100	HCV Infected patients	Egypt		Real time PCR	IFNL3	rs12979860 C > T	T	0.29	Yes	Response	PEG-IFNα2b + ribavirin	Antivirals	Is rs8099917 polymorphism of IL-28B gene a good predictor of response to therapy of HCV than rs12979860? An Egyptian study - PubMed (nih.gov)
Zekri et al, 2015	95	HCV Patients	Egypt		PCR-RFLP	IFNL3	rs12979860 C > T	T	0.389	Yes	Response	Pegylated Interferon	Antivirals	Epstein–Barr virus and Interleukin-28B polymorphism in the prediction of response to interferon therapy in hepatitis C patients - ScienceDirect
Mahmoud et al, 2023	100	Hepatitis C Virus patients	Egypt		PCR	IFNL3	rs12979860 C > T	T	0.41	Yes	Response		direct acting antivirals (DAAs)	https://fumj.journals.ekb.eg/article_278457.html
Derbala et al, 2013	159	HCV patients	Egypt		Taqman	IFNL3	rs12979860 C > T	T	0.4	Yes	Response	Peg-Interferon + Ribaverin	Antivirals	https://www.sciencedirect.com/science/article/pii/S0042682213003954?via%3Dihub
Derbala et al, 2013	159	HCV patients	Egypt		Taqman	IFNL3	rs11881222 A>G	G	0.36	Yes	Response	Peg-Interferon + Ribaverin	Antivirals	https://www.sciencedirect.com/science/article/pii/S0042682213003954?via%3Dihub
Derbala et al, 2013	159	HCV patients	Egypt		Taqman	IFNL3	rs8099917 T>G	G	0.22	Yes	Response	Peg-Interferon + Ribaverin	Antivirals	https://www.sciencedirect.com/science/article/pii/S0042682213003954?via%3Dihub
Khairy et al, 2021	200	150 HCV and 50 controls	Egypt		PCR-RFLP	IFNL3	rs8099917 T>G	G	0.45	Yes	Fibrosis	NA	NA	https://www.researchgate.net/publication/348447853_The_relation_between_interleukin_28B_gene_polymorphisms_rs8099917_and_rs12980275_and_the_response_of_treatment_of_Hepatitis_C_Virus_genotype_4_patients_to_Sofosbuvir_and_Daclatasvir_therapy
Khairy et al, 2021	200	150 HCV and 50 controls	Egypt		PCR-RFLP	IFNL3	rs12980275 A>G	G	0.45	Yes	Response	Sofosbuvir + Daclatasvir	Antivirals	https://www.researchgate.net/publication/348447853_The_relation_between_interleukin_28B_gene_polymorphisms_rs8099917_and_rs12980275_and_the_response_of_treatment_of_Hepatitis_C_Virus_genotype_4_patients_to_Sofosbuvir_and_Daclatasvir_therapy
Ibrahim et al, 2016	154	49 liver fibrosis, 34 hepatocellular carcinoma, 70 normal	Egypt		PCR-RFLP	IFNL3	rs12979860 C > T	T	0.434641	Yes	liver fibrosis and cerosis	NA	NA	https://pubmed.ncbi.nlm.nih.gov/27726464/
Ibrahim et al, 2022	359	HCV patients (188 responders, 109 non-responders) and 62 healthy controls	Egypt		Real time PCR	IFNL3	rs12979860 C > T	T	0.427577	Yes	Response		direct acting antivirals (DAAs)	https://pubmed.ncbi.nlm.nih.gov/34843922/
Ibrahim et al, 2022	393	Chronic Hep. C virus	Egypt		Taqman	IFNL3	rs12979860 C > T	T	0.469466	Yes	Response		direct acting antivirals (DAAs)	https://pubmed.ncbi.nlm.nih.gov/32419526/
Kurbanov et al, 2011	162	Hepatitis C virus patients	Egypt		TaqMan	IFNL3	rs12979860 C > T	T	0.3302	Yes	HCV clearance and persistence	NA	NA	Genetic Polymorphism in IL28B Is Associated With Spontaneous Clearance of Hepatitis C Virus Genotype 4 Infection in an Egyptian Cohort - PMC (nih.gov)
Eltantawy et al, 2023	150	Irritable bowel syndrome patients	Egypt		TaqMan	NUDT15	*3/rs116855232/415C>T	T	0	Yes	Toxicity and efficacy	Azathioprine	Immunosuppressants	https://bjbas.springeropen.com/articles/10.1186/s43088-023-00340-5
Zakaria et al, 2021	133	Children with Osteosarcoma	Egypt		TaqMan	SLCO1B1	rs11045879 (T>C)	C	0.37	Yes	Toxicity	Methotrexate	Chemotherapy	https://ijcrr.com/uploads/4136_pdf.pdf
Zakaria et al, 2021	133	Children with Osteosarcoma	Egypt		TaqMan	SLCO1B1	rs4149081 (G>A)	A	0.51	Yes	Toxicity	Methotrexate	Chemotherapy	https://ijcrr.com/uploads/4136_pdf.pdf
Zakaria et al, 2021	133	Children with Osteosarcoma	Egypt		TaqMan	SLCO1B1	rs2306283/388 A>G	G	0.53	Yes	Toxicity	Methotrexate	Chemotherapy	https://ijcrr.com/uploads/4136_pdf.pdf
Shabana et al, 2013	50	Hypercholesteremia patients	Egypt		PCR-RFLP	SLCO1B1	rs2306283/388 A>G	G	0.54	Yes	Response	Atorvastatin	Statins	https://pubmed.ncbi.nlm.nih.gov/23677857/
Adly et al, 2020	150	Acute lymphoblastic leukemia children	Egypt		PCR-RFLP	TPMT	*2/rs1800462/C>G	G	0	Yes	Toxicity	6-Mercaptopurine	Chemotherapy	https://www.sciencedirect.com/science/article/abs/pii/S2152265020306765
Adly et al, 2020	150	Acute lymphoblastic leukemia children	Egypt		PCR-RFLP	TPMT	rs1800460	T	0	Yes	Toxicity	6-Mercaptopurine	Chemotherapy	https://www.sciencedirect.com/science/article/abs/pii/S2152265020306765
Adly et al, 2020	150	Acute lymphoblastic leukemia children	Egypt		PCR-RFLP	TPMT	rs1142345	C	0	Yes	Toxicity	6-Mercaptopurine	Chemotherapy	https://www.sciencedirect.com/science/article/abs/pii/S2152265020306765
Abdelaziz et al, 2016	99	Acute lymphoblastic leukemia children	Egypt		PCR-RFLP	TPMT	*2/rs1800462/C>G	G	0.0303	Yes	Toxicity	6-MP and MTX	Chemotherapy	https://onlinelibrary.wiley.com/doi/abs/10.1002/pbc.26045?casa_token=KKg-lX8Xb98AAAAA:J12WZ_YvbmGyA1Wv0eTJxd1mZM8JPaJkl8u25uhPN0pMyy_DVMeJdvbzMZIU2Zyo_q0wB2SiMxavTV7u
Abdelaziz et al, 2016	99	Acute lymphoblastic leukemia children	Egypt		PCR-RFLP	TPMT	rs1800460	T	0.3	Yes	Toxicity	6-MP and MTX	Chemotherapy	https://onlinelibrary.wiley.com/doi/abs/10.1002/pbc.26045?casa_token=KKg-lX8Xb98AAAAA:J12WZ_YvbmGyA1Wv0eTJxd1mZM8JPaJkl8u25uhPN0pMyy_DVMeJdvbzMZIU2Zyo_q0wB2SiMxavTV7u
Abdelaziz et al, 2016	99	Acute lymphoblastic leukemia children	Egypt		PCR-RFLP	TPMT	rs1142345	C	0.2424	Yes	Toxicity	6-MP and MTX	Chemotherapy	https://onlinelibrary.wiley.com/doi/abs/10.1002/pbc.26045?casa_token=KKg-lX8Xb98AAAAA:J12WZ_YvbmGyA1Wv0eTJxd1mZM8JPaJkl8u25uhPN0pMyy_DVMeJdvbzMZIU2Zyo_q0wB2SiMxavTV7u
Eltantawy et al, 2023	150	Irritable Bowel Disease	Egypt		TaqMan	TPMT	rs1800460	T	0.01	Yes	Toxicity and efficacy	azathioprine	Immunosuppressants	https://bjbas.springeropen.com/articles/10.1186/s43088-023-00340-6
Tantawy et al, 2017	134	64 Children with ALL + 70 controls	Egypt		PCR-RFLP	TPMT	*2/rs1800462/C>G	G	0	Yes	Response	6-Mercaptopurine	Chemotherapy	https://pubmed.ncbi.nlm.nih.gov/29321348/
Thabet et al, 2011	52	Acute lymphoblastic leukemia patients	Egypt		PCR-ARMS	TPMT	*2/rs1800462/C>G	G	0.096	Yes	Toxicity	6-Mercaptopurine	Chemotherapy	Microsoft Word - 45_5364am0705_337_346 (researchgate.net)
Abuelsoud et al, 2021	150	Reumatology	Egypt		TaqMan	TPMT	rs1800460	A	0.583333	Yes	Response and adverse events	Azathiopurine	Immunosuppressants	https://www.dovepress.com/getfile.php?fileID=66170
Abuelsoud et al, 2021	150	Reumatology	Egypt		TaqMan	TPMT	*2/rs1800462/C>G	G	0.156667	Yes	Response and adverse events	Azathiopurine	Immunosuppressants	https://www.dovepress.com/getfile.php?fileID=66170
Abuelsoud et al, 2021	150	Reumatology	Egypt		TaqMan	TPMT	rs1142345	C	0.536667	Yes	Response and adverse events	Azathiopurine	Immunosuppressants	https://www.dovepress.com/getfile.php?fileID=66170
Sayed et al, 2020	50	30 Newborns with hyperbilirubinemia + 20 Healthy newborns	Egypt		PCR	UGT1A1	*6/rs4148323/211G>A	A	0.33	Yes	Hyperbilirubinemia risk	NA	NA	https://ejhm.journals.ekb.eg/article_114467.html
Tomerak et al, 2016	141	63 hyperbilirubinemic + 78 controls	Egypt		PCR-RFLP	UGT1A1	*60/rs4124874/T>G	G	0.258865	No		NA	NA	https://academic.oup.com/tropej/article/62/6/457/2525457?login=true
El Bastawisy et al, 2013	42	Colorectal cancer patients	Egypt		PCR	UGT1A1	*28/rs3064744	(TA)7	0.27907	Yes	Side effects	IFL regimen	anti-cancer	(14) (PDF) P-0205 * UGT1A1*28 POLYMORPHISM AND VOMITING IN ADVANCED COLORECTAL CANCER (researchgate.net)
Selim et al, 2018	100	Patients on warfarin	Egypt		PCR-RFLP	VKORC1	rs9923231/-1639G>A	A	0.44	Yes	Dose	Warfarin	Anticoagulants	https://karger.com/aha/article-abstract/139/4/255/15007/Pharmacogenetic-Warfarin-Dosing-Algorithms?redirectedFrom=fulltext
Zohir et al, 2013	50	Patients on warfarin	Egypt		PCR-RFLP	VKORC1	rs9923231/-1639G>A	A	0.52	Yes	Dose	Warfarin	Anticoagulants	https://oamjms.eu/index.php/mjms/article/view/oamjms.2013.015/117
ElKaffash et al, 2013	40	Patients on warfarin	Egypt		Real time PCR	VKORC1	rs9923231/-1639G>A	A	0.4	Yes	Dose	Warfarin	Anticoagulants	https://www.researchgate.net/profile/Nermine-Zakaria/publication/270284995_JOURNAL_OF_PHARMACEUTICAL_AND_BIOMEDICAL_SCIENCES/links/572dba4b08ae7441518f3723/JOURNAL-OF-PHARMACEUTICAL-AND-BIOMEDICAL-SCIENCES.pdf
Ghozlan et al, 2015	80	Acute coronary syndrome patients	Egypt		PCR	VKORC1	rs9923231/-1639G>A	A	0.3	Yes	Dose	Warfarin	Anticoagulants	Impact of CYP2C9 and VKORC1 genetic polymorphisms upon warfarin dose requirements in Egyptian patients with acute coronary syndrome - PubMed (nih.gov)
Ekladious et al, 2013	84	Patients on warfarin	Egypt		Real time PCR	VKORC1	rs9934438/1173C>T	T	0.279762	Yes	Dose	Warfarin	Anticogulants	https://pubmed.ncbi.nlm.nih.gov/23839801/
Bazan et al, 2012	63	Patients on warfarin	Egypt		TaqMan	VKORC1	rs9923231/-1639G>A	A	0.507937	Yes	Dose	Warfarin	Anticoagulants	https://pubmed.ncbi.nlm.nih.gov/22851439/
Azzam et al, 2016	71	Patients on warfarin	Egypt		PCR-ARMS	VKORC1	rs9923231/-1639G>A	A	0.267606	Yes	Resistance	Warfarin	Anticoagulants	https://pubmed.ncbi.nlm.nih.gov/24978953/
Shahin et al, 2013	206	Patients on warfarin	Egypt		Sequencing	VKORC1	rs61742245/106G>T	T	0.0242718	Yes	Dose	Warfarin	Anticoagulants	https://pubmed.ncbi.nlm.nih.gov/23571513/
Osman et al, 2016	54	Chronic kidney disease	Egypt		PCR-ARMS	VKORC1	rs9934438/1173C>T	T	0.37963	Yes	Vascular calcification	NA	NA	https://journals.lww.com/sjkd/fulltext/2016/27050/vkorc1_gene__vitamin_k_epoxide_reductase_.5.aspx
Osman et al, 2016	54	Chronic kidney disease	Egypt		PCR-ARMS	VKORC1	rs9923231/-1639G>A	A	0.731481	Yes	Vascular calcification	NA	NA	https://journals.lww.com/sjkd/fulltext/2016/27050/vkorc1_gene__vitamin_k_epoxide_reductase_.5.aspx
Bazan et al, 2014	63	Patients on warfarin	Egypt		TaqMan	VKORC1	rs9923231/-1639G>A	A	0.51	Yes	Dose	Warfarin	Anticogulants	Factors affecting warfarin dose requirements and quality of anticoagulation in adult Egyptian patients: role of gene polymorphism - PubMed (nih.gov)
Khalil et al, 2016	190	Acute coronary syndrome patients	Egypt		pyrosequencing	CYP2C19	*2/rs4244285/681 G>A	A	0.126	Yes	Major adverse cardiovascular events (MACE)	Clopidogrel	Antiplatelets	Genetic and Nongenetic Factors Affecting Clopidogrel Response in the Egyptian Population - PMC (nih.gov)
Khalil et al, 2016	190	Acute coronary syndrome patients	Egypt		pyrosequencing	CYP2C19	*3/rs4986893/636G>A	A	0.0025	Yes	Major adverse cardiovascular events (MACE)	Clopidogrel	Antiplatelets	Genetic and Nongenetic Factors Affecting Clopidogrel Response in the Egyptian Population - PMC (nih.gov)
Khalil et al, 2016	190	Acute coronary syndrome patients	Egypt		pyrosequencing	CYP2C19	*6/rs2558184	A	0	Yes	Major adverse cardiovascular events (MACE)	Clopidogrel	Antiplatelets	Genetic and Nongenetic Factors Affecting Clopidogrel Response in the Egyptian Population - PMC (nih.gov)
Khalil et al, 2016	190	Acute coronary syndrome patients	Egypt		pyrosequencing	CYP2C19	*8/rs41291556/12711T>C	T	0	Yes	Major adverse cardiovascular events (MACE)	Clopidogrel	Antiplatelets	Genetic and Nongenetic Factors Affecting Clopidogrel Response in the Egyptian Population - PMC (nih.gov)
Khalil et al, 2016	190	Acute coronary syndrome patients	Egypt		pyrosequencing	CYP2C19	*10/rs6413438/19153C>T	T	0	Yes	Major adverse cardiovascular events (MACE)	Clopidogrel	Antiplatelets	Genetic and Nongenetic Factors Affecting Clopidogrel Response in the Egyptian Population - PMC (nih.gov)
Khalil et al, 2016	190	Acute coronary syndrome patients	Egypt		pyrosequencing	CYP2C19	*17/rs12248560/−806 C>T	T	0.17	Yes	Major adverse cardiovascular events (MACE)	Clopidogrel	Antiplatelets	Genetic and Nongenetic Factors Affecting Clopidogrel Response in the Egyptian Population - PMC (nih.gov)
Shahin et al, 2012	207	Patients on warfrain	Egypt		Sequencing	CYP4F2	*3/rs2108622/297G>A	A	0.42	Yes	Warfarin dose	Warfarin	Anticoagulants	Genetic and nongenetic factors associated with warfarin dose requirements in Egyptian patients - PMC (nih.gov)
Abd Alla et al, 2023	102	Hepatitis C virus patients	Egypt		TaqMan	IFNL3	rs12979860 C > T	T	0.5	Yes	Response	Dual or triple therapy	Antivirals	HCV treatment outcome depends on SNPs of IFNL3-Gene polymorphisms (rs12979860) and cirrhotic changes in liver parenchyma - PMC (nih.gov)
Kamal et al, 2014	162	Hepatitis C virus patients	Egypt		TaqMan	IFNL3	rs12979860 C > T	T	0.481481	Yes	Outcome	Peg-Interferon + Ribaverin		Host and viral determinants of the outcome of exposure to HCV infection genotype 4: a large longitudinal study - PubMed (nih.gov)
Boglione et al, 2014	104	Hepatitis C virus patients	Egypt		TaqMan	IFNL3	rs12979860 C > T	T	0.34135	Yes	Outcome	Peg-Interferon + Ribaverin	Antivirals	Identification of naïve HVC-4 patients who may be treated with pegylated-interferon and ribavirin according to IL28B polymorphisms - PubMed (nih.gov)
Boglione et al, 2014	104	Hepatitis C virus patients	Egypt		TaqMan	IFNL3	rs8099917 T>G	G	0.2932	Yes	Outcome	Peg-Interferon + Ribaverin	Antivirals	Identification of naïve HVC-4 patients who may be treated with pegylated-interferon and ribavirin according to IL28B polymorphisms - PubMed (nih.gov)
Amr et al, 2014	300	200 Hepatitis C virus patients + 100 healthy controls	Egypt		PCR-RFLP	IFNL3	rs8099917 T>G	G	0.3267	Yes	Response	Peg-Interferon + Ribaverin	Antivirals	(21) (PDF) IL-28B genetic polymorphism as a Predictor for Efficacy of Treatment with Interferon in Egyptian Hepatitis C Patients. (researchgate.net)
Amr et al, 2014	300	200 Hepatitis C virus patients + 100 healthy controls	Egypt		PCR-RFLP	IFNL3	rs12980275 A>G	G	0.4017	Yes	Response	Peg-Interferon + Ribaverin	Antivirals	(21) (PDF) IL-28B genetic polymorphism as a Predictor for Efficacy of Treatment with Interferon in Egyptian Hepatitis C Patients. (researchgate.net)
El Awady et al, 2013	166	Hepatitis C virus patients	Egypt		PCR-RFLP	IFNL3	rs12979860 C > T	T	0.5	Yes	Response	Peg-Interferon + Ribaverin	Antivirals	IL28B polymorphism and cytomegalovirus predict response to treatment in Egyptian HCV type 4 patients - PMC (nih.gov)
Khalil et al, 2022	483	114 chronic hepatitis C patients + 120 liver cirrhosis + 124 hepatocellular carcinoma + 125 healthy controls	Egypt		PCR-RFLP	IFNL3	rs12979860 C > T	T	0.501035	Yes	Advanced liver disease risk	NA	NA	IL28B, TLR7 SNPs, and cytomegalovirus infection are risk factors for advanced liver disease in chronic hepatitis C patients - PubMed (nih.gov)
Zekri et al, 2014	304	256 Hepatitis C virus patients + 48 healthy controls	Egypt		PCR-RFLP	IFNL3	rs12979860 C > T	T	0.428	Yes	Progression	NA	NA	https://pubmed.ncbi.nlm.nih.gov/25227816/
Hamdy et al, 2003	200	Healthy volunteers	Egypt		allele-specific multiplex-PCR	TPMT	*2/rs1800462/C>G	G	0	No		NA	NA	(19) Genotype and allele frequencies of TPMT, NAT2, GST, SULT1A1 and MDR-1 in the Egyptian population | Request PDF (researchgate.net)
Köhle et al, 2003	50	Healthy doners	Egypt		FRET	UGT1A1	*28/rs3064744	(TA)7	0.52	Yes	Gilbert syndrome	NA	NA	Frequent co-occurrence of the TATA box mutation associated with Gilbert's syndrome (UGT1A1*28) with other polymorphisms of the UDP-glucuronosyltransferase-1 locus (UGT1A6*2 and UGT1A7*3) in Caucasians and Egyptians - PubMed (nih.gov)
El-Din et al, 2014 (b)	41	Pediatrics on warfarin	Egypt		Real time PCR	VKORC1	rs9923231/-1639G>A	A	0.54	Yes	Dose	Warfarin	Anticoagulants	Frequency of CYP2C9 and VKORC1 Gene Polymorphisms and Their Influence on Warfarin Dose in Egyptian Pediatric Patients | Pediatric Drugs (springer.com)
El-Din et al, 2014 (b)	41	Pediatrics on warfarin	Egypt		Real time PCR	VKORC1	rs9934438/1173C>T	T	0.52	Yes	Dose	Warfarin	Anticoagulants	Frequency of CYP2C9 and VKORC1 Gene Polymorphisms and Their Influence on Warfarin Dose in Egyptian Pediatric Patients | Pediatric Drugs (springer.com)
El-Din et al, 2014	200	46 patients on warfrain + 154 healthy	Egypt		Real time PCR	VKORC1	rs9934438/1173C>T	T	0.7225	Yes	Dose	Warfarin	Anticoagulants	Frequency of VKORC1 (C1173T) and CYP2C9 genetic polymorphisms in Egyptians and their influence on warfarin maintenance dose: proposal for a new dosing regimen - EL DIN - 2012 - International Journal of Laboratory Hematology - Wiley Online Library
El-Din et al, 2014	207	Patients on warfarin	Egypt		Sequencing	VKORC1	rs9923231/-1639G>A	A	0.462	Yes	Dose	Warfarin	Anticoagulants	Genetic and nongenetic factors associated with warfarin dose requirements in Egyptian patients - PMC (nih.gov)

## Sheet: Iraq
Reference (Author, year)	Sample size	Cohort	Country	ethnicity (if mentioned)	Used genotyping method	Gene name	Variant ID	Allele	frequency	Is association tested?	Key effect	Drug	Drug family	Link			Sample size
Al-Amili et al, 2017	96	71 Chronic myeloid leukemia Patients + 25 controls	Iraq		PCR-RFLP + Sequencing	ABCG2	rs2231142/C421A	A	0.453	Yes	Response	Imatinib Mesylate	Cancer	(15) (PDF) influence of mult-drug transporter gene ABCG2 polymorphism (C421A) in clinical out care in some Iraqi chronic myeloid leukemia patients			96
Allami 2022	50	25 Gout patients + 25 healthy	Iraq		Sequencing	ABCG2	rs2231142/C421A	A	0.16	Yes	goat incidence	NA	NA	View of Genetic analysis of ABCG2 gene polymorphism and its association with some biochemical aspects in a sample of Iraqi gout patients (zienjour			50
Saleh et al, 2021	80	thromboembolic disorders	Iraq		Sequencing	CYP2C9	*2/rs1799853/430C >T	T	0.0137	yes	Warfarin dose	warfarin	anticoagulants	https://jkmu.kmu.ac.ir/article_91609_2d0ae32bebc2fd37340d1839411915f3.pdf			80
Saleh et al, 2021	80	thromboembolic disorders	Iraq		Sequencing	CYP2C9	*3/rs1057910/1075A>C	C	0.094	yes	Warfarin dose	warfarin	anticoagulants	https://jkmu.kmu.ac.ir/article_91609_2d0ae32bebc2fd37340d1839411915f3.pdf			72
Eissa, 2016	72	anticoagulation clinic	Iraq	Kurds	PCR-RFLP	CYP2C9	*2/rs1799853/430C >T	T	0.264	yes	Warfarin dose	warfarin	anticoagulants	https://www.iasj.net/iasj/download/484588f4c4c2cee4			75
Eissa, 2016	72	anticoagulation clinic	Iraq	Kurds	PCR-RFLP	CYP2C9	*3/rs1057910/1075A>C	C	0.104	yes	Warfarin dose	warfarin	anticoagulants	https://www.iasj.net/iasj/download/484588f4c4c2cee4			100
Jabir and Hoidy, 2018	75	50 Breast cancer patients + 25 Healthy volunteers	Iraq		Conventional PCR	CYP2C19	*2/rs4244285/681 G>A	A	0.18	Yes	Risk of breast cancer	NA	NA	https://pubmed.ncbi.nlm.nih.gov/29482947/			60
Aga et al, 2020	100	patients under high risk of cardiovascular diseases	Iraq		PCR-RFLP	CYP2C19	*2/rs4244285/681 G>A	A	0.128	Yes	Clopidogrel efficacy	clopidogrel	Antiplatelets	https://pubmed.ncbi.nlm.nih.gov/33215448/			221
Hadi et al, 2022	100	Breast cancer	Iraq		ARMS-PCR	CYP2C19	rs11188072	T	0.205	Yes	Response	Tamoxifen	Anticancer	(15) (PDF) INVESTIGATION OF CYP2C19 GENETIC POLYMORPHISM IN POPULATION OFIRAQI BREAST CANCER WOMAN ON TAMXIFEN (researchgate.net)			70
Hadi et al, 2022	100	Breast cancer	Iraq		ARMS-PCR	CYP2C19	*3/rs4986893/636G>A	A	0.525	Yes	Response	Tamoxifen	Anticancer	(15) (PDF) INVESTIGATION OF CYP2C19 GENETIC POLYMORPHISM IN POPULATION OFIRAQI BREAST CANCER WOMAN ON TAMXIFEN (researchgate.net)			201
Jardaq and Jamal , 2022	60	Ischemic stroke patients	Iraq		PCR-ARMS	CYP2C19	*2/rs4244285/681 G>A	A	0.1665	Yes	stroke recurrence	Clopidogrel	Antiplatelets	https://bijps.uobaghdad.edu.iq/index.php/bijps/article/view/1597			250
Jardaq and Jamal , 2022	60	Ischemic stroke patients	Iraq		PCR-ARMS	CYP2C19	*3/rs4986893/636G>A	A	0.0505	Yes	stroke recurrence	Clopidogrel	Antiplatelets	https://bijps.uobaghdad.edu.iq/index.php/bijps/article/view/1597			200
Mohammad and Saheb, 2015	221	Healthy volunteers	Iraq		TaqMan	CYP2C19	*2/rs4244285/681 G>A	A	0.152	No		NA	NA	(17) (PDF) GENETIC POLYMORPHISM OF CYP2C19 IN A SAMPLE OF IRAQI POPULATION (researchgate.net)			74
Mohammad and Saheb, 2015	221	Healthy volunteers	Iraq		TaqMan	CYP2C19	*3/rs4986893/636G>A	A	0.002	No		NA	NA	(17) (PDF) GENETIC POLYMORPHISM OF CYP2C19 IN A SAMPLE OF IRAQI POPULATION (researchgate.net)			64
Mohammad and Saheb, 2015	221	Healthy volunteers	Iraq		TaqMan	CYP2C19	*17/rs12248560/−806 C>T	T	0.195	No		NA	NA	(17) (PDF) GENETIC POLYMORPHISM OF CYP2C19 IN A SAMPLE OF IRAQI POPULATION (researchgate.net)			55
Jalal and Dizaye, 2022	70	Patients after PCI	Iraq	Kurdish and Arab	Real time PCR	CYP2C19	*2/rs4244285/681 G>A	A	0.128	No		NA	NA	https://www.researchgate.net/publication/364311490_Genetic_Polymorphism_of_CYP2C19_in_Patients_with_Acute_Coronary_Syndrome_Undergoing_Percutaneous_Coronary_Intervention_PCI_in_Erbil		Sum	1668
Jalal and Dizaye, 2022	70	Patients after PCI	Iraq	Kurdish and Arab	Real time PCR	CYP2C19	*17/rs12248560/−806 C>T	T	0.207	No		NA	NA	https://www.researchgate.net/publication/364311490_Genetic_Polymorphism_of_CYP2C19_in_Patients_with_Acute_Coronary_Syndrome_Undergoing_Percutaneous_Coronary_Intervention_PCI_in_Erbil
Mohammad and Al-Allawi, 2018	201	Patients on clopidogrel post percutaneous coronary intervention	Iraq	Kurds	PGx CYP2C19 strip assay	CYP2C19	*17/rs12248560/−806 C>T	T	0.276	Yes	Major adverse cardiovascular events (MACE)	Clopidogrel	Antiplatelets	https://pubmed.ncbi.nlm.nih.gov/29554005/
Mohammad and Al-Allawi, 2018	201	Patients on clopidogrel post percutaneous coronary intervention	Iraq	Kurds	PGx CYP2C19 strip assay	CYP2C19	*2/rs4244285/681 G>A	A	0.117	Yes	Major adverse cardiovascular events (MACE)	Clopidogrel	Antiplatelets	https://pubmed.ncbi.nlm.nih.gov/29554005/
Mohammad and Al-Allawi, 2018	201	Patients on clopidogrel post percutaneous coronary intervention	Iraq	Kurds	PGx CYP2C19 strip assay	CYP2C19	*8/rs41291556/12711T>C	C	0.0026	Yes	Major adverse cardiovascular events (MACE)	Clopidogrel	Antiplatelets	https://pubmed.ncbi.nlm.nih.gov/29554005/
Swadi et al., 2019	250	Acute coronary syndrome patients	Iraq		PCR-RFLP	CYP2D6	rs16947/2851C>T	T	0.076	Yes	Clinical outcomes	Metoprolol	Beta blocker	https://www.sciencedirect.com/science/article/pii/S0378111919303518?via%3Dihub
Swadi et al., 2019	250	Acute coronary syndrome patients	Iraq		PCR-RFLP	CYP2D6	*4/rs3892097/1847G>A	A	0.068	Yes	Clinical outcomes	Metoprolol	Beta blocker	https://www.sciencedirect.com/science/article/pii/S0378111919303518?via%3Dihub
Swadi et al., 2019	250	Acute coronary syndrome patients	Iraq		PCR-RFLP	CYP2D6	*10/rs1065852/100C>T	T	0.134	Yes	Clinical outcomes	Metoprolol	Beta blocker	https://www.sciencedirect.com/science/article/pii/S0378111919303518?via%3Dihub
Swadi et al., 2019	250	Acute coronary syndrome patients	Iraq		PCR-RFLP	CYP2D6	*17/rs28371706/1022C>T	T	0.04	Yes	Clinical outcomes	Metoprolol	Beta blocker	https://www.sciencedirect.com/science/article/pii/S0378111919303518?via%3Dihub
Abbood et al., 2020	50	Movement disorders patients	Iraq		PCR	CYP2D6	*10/rs1065852/100C>T	T	0.26	Yes	Efficacy and toxicity	Tetrabenazine	Vesicular monoamine transporter 2 (VMAT2) inhibitors	https://bijps.uobaghdad.edu.iq/index.php/bijps/article/view/1056/850
Abbood et al., 2020	50	Movement disorders patients	Iraq		PCR	CYP2D6	*4/rs3892097/1847G>A	A	0	Yes	Efficacy and toxicity	Tetrabenazine	Vesicular monoamine transporter 2 (VMAT2) inhibitors	https://bijps.uobaghdad.edu.iq/index.php/bijps/article/view/1056/850
Hamzah, 2018	80	50 Breast cancer patients + 30 healthy volunteers	Iraq		Sequencing	CYP3A5	*3/rs776746/6986A > G	G	0.625	Yes	Risk of breast cancer	NA	NA	https://www.semanticscholar.org/paper/Study-the-Association-of-CYP3A5-Polymorphism-on-the-Hamzah/ad91f7151ac1c8205fd19e72d01d115fb2444227
Abbas et al, 2023	200	100 women with breast cancer + 100 controls	Iraq		PCR	DPYD	*2A/rs3918290/IVS14+1G>A	A	0.28	Yes	5-fluorouracil and capecitabine concentration	Capecitabine and 5FU	Chemotherapy	https://www.jocms.org/index.php/jcms/article/view/1350
Abbas et al, 2023	200	100 women with breast cancer + 100 controls	Iraq		PCR	DPYD	*13/rs55886062/T>G	G	0.27	Yes	5-fluorouracil and capecitabine concentration	Capecitabine and 5FU	Chemotherapy	https://www.jocms.org/index.php/jcms/article/view/1350
Moradveisi et al, 2019	74	Children with ALL	Iraq	Kurd	TaqMan	NUDT15	*3/rs116855232/415C>T	T	0	Yes	Toxicity	6-Mercaptopurine	Chemotherapy	Frontiers | ITPA, TPMT, and NUDT15 Genetic Polymorphisms Predict 6-Mercaptopurine Toxicity in Middle Eastern Children With Acute Lymphoblastic Leukemia (frontiersin.org)
Alani et al, 2020	64	39 Acute lymphocytic leukemia patients + 25 control	Iraq		ARMS	NUDT15	*3/rs116855232/415C>T	T	0	Yes	6-Mercaptopurine Intolerance	6-Mercaptopurine	Chemotherapy	Wayback Machine (archive.org)
Dirjal et al, 2019	96	Patients on statins	Iraq		TaqMan	SLCO1B1	rs4149056/521T> C	C	0.21875	Yes	Myopathy		Statins	https://www.iasj.net/iasj/download/6dc073b401b926c3
Al-Kzayer et al, 2023	55	Acute lymphoblastic leukemia children	Iraq		NGS	SLCO1B1	rs4149056/521T> C	C	0.197	No		NA	NA	https://www.ncbi.nlm.nih.gov/pmc/articles/PMC10248931/
Al-Kzayer et al, 2023	55	Acute lymphoblastic leukemia children	Iraq		NGS	SLCO1B1	rs11045819	A	0.144	No		NA	NA	https://www.ncbi.nlm.nih.gov/pmc/articles/PMC10248931/
Al-Kzayer et al, 2023	55	Acute lymphoblastic leukemia children	Iraq		NGS	SLCO1B1	rs71581941/1738C>A	A	0.023	No		NA	NA	https://www.ncbi.nlm.nih.gov/pmc/articles/PMC10248931/
Dirjal et al, 2019 (b)	96	Patients on statins	Iraq		TaqMan	SLCO1B1	rs4149056/521T> C	C	0.22	Yes	Myopathy	statins	statins	https://openurl.ebsco.com/EPDB%3Agcd%3A15%3A2329135/detailv2?sid=ebsco%3Aplink%3Ascholar&id=ebsco%3Agcd%3A137634845&crl=f
Hassan et al, 2019	60	Acute lymphoblastic leukemia patients	Iraq		PCR-RFLP	TPMT	*2/rs1800462/C>G	G	0.133	Yes	Toxicity	6-Mercaptopurine	Chemotherapy	(13) (PDF) Effects of Thiopurine Methyltransferase (TPMT) Polymorphism on Red Blood Cells and Plasma Concentration of 6-Mercaptopurine: Clinical Study (researchgate.net)
Hassan et al, 2019	60	Acute lymphoblastic leukemia patients	Iraq		PCR-RFLP	TPMT	rs1800460	T	0.01	Yes	Toxicity	6-Mercaptopurine	Chemotherapy	(13) (PDF) Effects of Thiopurine Methyltransferase (TPMT) Polymorphism on Red Blood Cells and Plasma Concentration of 6-Mercaptopurine: Clinical Study (researchgate.net)
Alani et al, 2020	64	40 Acute lymphocytic leukemia patients + 24 control	Iraq		Amplification Refractory Mutation System (ARMS)	TPMT	rs1142345	G	0.078125	Yes	Intolerance	6-Mercaptopurine	Chemotherapy	Wayback Machine (archive.org)
Hashim et al, 2022	200	100 COVID-19 Cases and 100 controls	Iraq		PCR-ARMS	VKORC1	rs9923231/-1639G>A	A	0.275	Yes	Covid 19 incidence	NA	NA	(15) (PDF) Investigation of Relationship Between (rs9923231) SNP in (VKORC1) Gene with Incidence of COVID-19 (researchgate.net)
Saleh et al, 2021	80	thromboembolic disorders	Iraq		Sequencing	VKORC1	rs9923231/-1639G>A	A	0.412	Yes	Dose	Warfarin	Anticoagulants	https://jkmu.kmu.ac.ir/article_91609_2d0ae32bebc2fd37340d1839411915f3.pdf
Eissa, 2016	72	anticoagulation clinic	Iraq	Kurds	PCR-RFLP	VKORC1	rs9923231/-1639G>A	A	0.347	Yes	Dose	Warfarin	Anticoagulants	https://www.iasj.net/iasj/download/484588f4c4c2cee4

## Sheet: Jordan
Reference (Author, year)	Sample size	Cohort	Country	ethnicity (if mentioned)	Used genotyping method	Gene name	Variant ID	Allele	frequency	Is association tested?	Key effect	Drug	Drug family	Link			Sample size
Al-Eitan et al, 2019	440	222 Breast cancer patients + 218 healthy volunteers	Jordan		Sequenom MassARRAY system	ABCG2	rs2231142/C421A	A	0.0375	Yes	Breast cancer risk	NA	NA	https://pubmed.ncbi.nlm.nih.gov/31391850/			440
Al-Eitan, 2020	500	Healthy Volunteers	Jordan		MassARRAY (iPLEX GOLD) system	CYP2C9	*2/rs1799853/430C >T	T	0.13	No		NA	NA	https://www.sciencedirect.com/science/article/abs/pii/S0378111920300779			500
Al-Eitan et al, 2019	473	221 Breast Cancer patients + 218 healthy volunteers	Jordan		Sequenom MassARRAY®	CYP2C9	*2/rs1799853/430C >T	T	0.133192	Yes	Breast cancer risk	NA	NA	https://www.ncbi.nlm.nih.gov/pmc/articles/PMC6720417/			473
Al-Eitan et al, 2018	220	Cardiovascular diseases	Jordan		MassARRAY®system (iPLEX GOLD)	CYP2C9	*2/rs1799853/430C >T	T	0.12	Yes	Warfarin Sensitivity and Responsiveness	Warfarin	Anticoagulants	Impact of CYP2C9 and VKORC1 Polymorphisms on Warfarin Sensitivity and Responsiveness in Jordanian Cardiovascular Patients during the Initiation Therapy - PMC (nih.gov)			220
Al-Eitan et al, 2018	220	Cardiovascular diseases	Jordan		MassARRAY®system (iPLEX GOLD)	CYP2C9	rs4086116	T	0.23	Yes	Warfarin Sensitivity and Responsiveness	Warfarin	Anticoagulants	Impact of CYP2C9 and VKORC1 Polymorphisms on Warfarin Sensitivity and Responsiveness in Jordanian Cardiovascular Patients during the Initiation Therapy - PMC (nih.gov)			139
Al-Eitan et al, 2018	220	Cardiovascular diseases	Jordan		MassARRAY®system (iPLEX GOLD)	CYP2C9	*3/rs1057910/1075A>C	C	0.1	Yes	Warfarin Sensitivity and Responsiveness	Warfarin	Anticoagulants	Impact of CYP2C9 and VKORC1 Polymorphisms on Warfarin Sensitivity and Responsiveness in Jordanian Cardiovascular Patients during the Initiation Therapy - PMC (nih.gov)			212
Al-Eitan et al, 2019	139	Cardiovascular patients	Jordan		MassARRAY System	CYP2C9	*2/rs1799853/430C >T	T	0.129	Yes	Warfarin Sensitivity and Responsiveness	Warfarin	Anticoagulants	Effects of CYP2C9 and VKORC1 polymorphisms on warfarin sensitivity and responsiveness during the stabilization phase of therapy (nih.gov)			260
Al-Eitan et al, 2019 (b)	139	Cardiovascular patients	Jordan		MassARRAY System	CYP2C9	rs4086116	T	0.255	Yes	Warfarin Sensitivity and Responsiveness	Warfarin	Anticoagulants	Effects of CYP2C9 and VKORC1 polymorphisms on warfarin sensitivity and responsiveness during the stabilization phase of therapy (nih.gov)			468
Al-Eitan et al, 2019 (b)	139	Cardiovascular patients	Jordan		MassARRAY System	CYP2C9	*3/rs1057910/1075A>C	C	0.112	Yes	Warfarin Sensitivity and Responsiveness	Warfarin	Anticoagulants	Effects of CYP2C9 and VKORC1 polymorphisms on warfarin sensitivity and responsiveness during the stabilization phase of therapy (nih.gov)			141
Al-Eitan et al, 2018	212	Patients treated with warfarin	Jordan		MassARRAY®	CYP2C9	*2/rs1799853/430C >T	T	0.12	yes	Warfarin dose	warfarin	anticoagulants	https://www.ncbi.nlm.nih.gov/pmc/articles/PMC6316567/			240
Al-Eitan et al, 2018	212	Patients treated with warfarin	Jordan		MassARRAY®	CYP2C9	*11/rs28371685/1003C>T	T	0.0003	yes	Warfarin dose	warfarin	anticoagulants	https://www.ncbi.nlm.nih.gov/pmc/articles/PMC6316567/			192
Al-Eitan et al, 2018	212	Patients treated with warfarin	Jordan		MassARRAY®	CYP2C9	*5/rs28371686/1080C>G	G	0	yes	Warfarin dose	warfarin	anticoagulants	https://www.ncbi.nlm.nih.gov/pmc/articles/PMC6316567/			34
Al-Eitan et al, 2018	212	Patients treated with warfarin	Jordan		MassARRAY®	CYP2C9	rs4086116	T	0.23	yes	Warfarin dose	warfarin	anticoagulants	https://www.ncbi.nlm.nih.gov/pmc/articles/PMC6316567/			72
Al-Eitan et al, 2018	212	Patients treated with warfarin	Jordan		MassARRAY®	CYP2C9	rs72558191	G	0	yes	Warfarin dose	warfarin	anticoagulants	https://www.ncbi.nlm.nih.gov/pmc/articles/PMC6316567/			280
Al-Eitan et al, 2018	212	Patients treated with warfarin	Jordan		MassARRAY®	CYP2C9	*6/rs9332131/delA	delA	0	yes	Warfarin dose	warfarin	anticoagulants	https://www.ncbi.nlm.nih.gov/pmc/articles/PMC6316567/			137
Al-Eitan et al, 2018	212	Patients treated with warfarin	Jordan		MassARRAY®	CYP2C9	*12/rs9332239	T	0	yes	Warfarin dose	warfarin	anticoagulants	https://www.ncbi.nlm.nih.gov/pmc/articles/PMC6316567/			588
Al-Eitan et al, 2018	212	Patients treated with warfarin	Jordan		MassARRAY®	CYP2C9	*3/rs1057910/1075A>C	C	0.1	yes	Warfarin dose	warfarin	anticoagulants	https://www.ncbi.nlm.nih.gov/pmc/articles/PMC6316567/			465
Al-Eitan, 2020	500	Healthy volunteers	Jordan		MassARRAY (iPLEX GOLD) system	CYP2C19	*2/rs4244285/681 G>A	A	0.09	No		NA	NA	https://www.sciencedirect.com/science/article/abs/pii/S0378111920300779			563
Yasin et al, 2017	260	Healthy volunteers	Jordan		PCR-RFLP	CYP2C19	*2/rs4244285/681 G>A	A	0.3365	No		NA	NA	https://www.ajol.info/index.php/tjpr/article/view/149911			559
Al-Eitan et al, 2019	473	221 Breast Cancer patients + 218 healthy volunteers	Jordan		Sequenom MassARRAY®	CYP2C19	*2/rs4244285/681 G>A	A	0.093	Yes	Breast Cancer risk	NA	NA	https://www.ncbi.nlm.nih.gov/pmc/articles/PMC6720417/			425
Al-Eitan et al, 2021	468	251 peptic ulcer patients with H. pylori + 217 controls	Jordan		Sequenom MassARRAY® system	CYP2C19	*15/rs17882687/55A>C	C	0.01	Yes	Helicobacter pylori infection severity	NA	NA	https://www.ncbi.nlm.nih.gov/pmc/articles/PMC7989310/			90
Al-Eitan et al, 2021	468	252 peptic ulcer patients with H. pylori + 217 controls	Jordan		Sequenom MassARRAY® system	CYP2C19	rs6413438	T	0	Yes	Helicobacter pylori infection severity	NA	NA	https://www.ncbi.nlm.nih.gov/pmc/articles/PMC7989310/			180
Al-Eitan et al, 2021	468	253 peptic ulcer patients with H. pylori + 217 controls	Jordan		Sequenom MassARRAY® system	CYP2C19	*3/rs4986893/636G>A	A	0	Yes	Helicobacter pylori infection severity	NA	NA	https://www.ncbi.nlm.nih.gov/pmc/articles/PMC7989310/			80
Al-Eitan et al, 2021	468	254 peptic ulcer patients with H. pylori + 217 controls	Jordan		Sequenom MassARRAY® system	CYP2C19	*13/rs17879685/87290C>T	T	0	Yes	Helicobacter pylori infection severity	NA	NA	https://www.ncbi.nlm.nih.gov/pmc/articles/PMC7989310/			140
Zihlif et al, 2022	141	H. pylori infected patients	Jordan		PCR-RFLP	CYP2C19	*2/rs4244285/681 G>A	A	0.081	Yes	Response	Lansoprazole	PPIs	Effect of major CYP2C19 genetic polymorphisms on Helicobacter pylori eradication based on different treatment regimens - PubMed (nih.gov)			103
Zihlif et al, 2022	141	H. pylori infected patients	Jordan		PCR-RFLP	CYP2C19	*17/rs12248560/−806 C>T	T	0.25	Yes	Response	Lansoprazole	PPIs	Effect of major CYP2C19 genetic polymorphisms on Helicobacter pylori eradication based on different treatment regimens - PubMed (nih.gov)			128
Al-Azzam et al, 2013	240	Patients on clopidogrel	Jordan		PCR-RFLP	CYP2C19	*2/rs4244285/681 G>A	A	0.35	Yes	clopidogrel resistant	clopidogrel	anti-platelet	https://pubmed.ncbi.nlm.nih.gov/23357840/			63
AL-Eitan, 2020	500	Healthy Volunteers	Jordan		MassARRAY (iPLEX GOLD) system	CYP2D6	*41/rs28371725/2989 G>A	A	0.13	No		NA	NA	https://www.sciencedirect.com/science/article/abs/pii/S0378111920300779			85
AL-Eitan, 2020	500	Healthy Volunteers	Jordan		MassARRAY (iPLEX GOLD) system	CYP2D6	rs61736512/1660G>A	A	0.01	No		NA	NA	https://www.sciencedirect.com/science/article/abs/pii/S0378111920300779			413
AL-Eitan, 2020	500	Healthy Volunteers	Jordan		MassARRAY (iPLEX GOLD) system	CYP2D6	*17/rs28371706/1022C>T	T	0.02	No		NA	NA	https://www.sciencedirect.com/science/article/abs/pii/S0378111920300779			360
Zihlif et al., 2012	192	Healthy volunteers	Jordan		PCR-RFLP	CYP2D6	*4/rs3892097/1847G>A	A	0.1276	No		NA	NA	Frequency of certain single-nucleotide polymorphisms and duplication of CYP2D6 in the Jordanian population - PubMed (nih.gov)			169
Zihlif et al., 2012	192	Healthy volunteers	Jordan		PCR-RFLP	CYP2D6	*10/rs1065852/100C>T	T	0.148	No		NA	NA	Frequency of certain single-nucleotide polymorphisms and duplication of CYP2D6 in the Jordanian population - PubMed (nih.gov)			52
Zihlif et al., 2012	192	Healthy volunteers	Jordan		PCR-RFLP	CYP2D6	*17/rs28371706/1022C>T	T	0.0833	No		NA	NA	Frequency of certain single-nucleotide polymorphisms and duplication of CYP2D6 in the Jordanian population - PubMed (nih.gov)			48
AL-Eitan, 2020	500	Healthy Volunteers	Jordan		MassARRAY (iPLEX GOLD) system	CYP3A5	*3/rs776746/6986A > G	G	0.88	No		NA	NA	https://www.sciencedirect.com/science/article/abs/pii/S0378111920300779			131
AL-Eitan, 2020	500	Healthy Volunteers	Jordan		MassARRAY (iPLEX GOLD) system	CYP3A5	rs1138272	T	0.08	No		NA	NA	https://www.sciencedirect.com/science/article/abs/pii/S0378111920300779			76
Shilbayeh et al., 2015	34	Healthy Volunteers	Jordan		PCR-RFLP	CYP3A5	*3/rs776746/6986A > G	G	0.823529	Yes	Pharmacokinetics	Quetiapine	atypical antipsychotic	https://pubmed.ncbi.nlm.nih.gov/27137148/			95
Sy et al., 2013	72	38 Pediatric Renal Transplantation + 34 healthy volnters	Jordan		PCR-RFLP	CYP3A5	*3/rs776746/6986A > G	G	0.847	Yes	Adverse events	Tacrolimus	immunosuppressive agents	https://www.ncbi.nlm.nih.gov/pmc/articles/PMC3787223/			78
Moussa et al., 2017	280	Cardiovascular diseases patients	Jordan		PCR-RFLP	CYP3A5	*3/rs776746/6986A > G	G	0.652	Yes	Resistance	clopidogrel	Antiplatlets	Investigating the Effect of Demographics, Clinical Character... : Journal of Cardiovascular Pharmacology (lww.com)		Sum	8699
Yousef et al., 2016	137	kidney transplant patients	Jordan		PCR-RFLP	CYP3A5	*3/rs776746/6986A > G	G	0.879562	Yes	tacrolimus dose requirments	tacrolimus	Immunospressants	Effects of Genetic Polymorphism in CYP3A4 and CYP3A5 Genes on Tacrolimus Dose Among Kidney Transplant Recipients - PubMed (nih.gov)
Salameh et al., 2012	588	Healthy volunteers	Jordan		PCR-RFLP	CYP3A5	rs28365083/27284C>A	A	0.002	No		NA	NA	Genetic polymorphisms of the CYP3A4, CYP3A5, CYP3A7 and CYP1A2 among the Jordanian population - PubMed (nih.gov)
Salameh et al., 2012	465	Healthy volunteers	Jordan		PCR-RFLP	CYP3A5	*3/rs776746/6986A > G	G	0.868	No		NA	NA	Genetic polymorphisms of the CYP3A4, CYP3A5, CYP3A7 and CYP1A2 among the Jordanian population - PubMed (nih.gov)
Salameh et al., 2012	563	Healthy volunteers	Jordan		PCR-RFLP	CYP3A5	*6/rs10264272/14685G>A	A	0.017	No		NA	NA	Genetic polymorphisms of the CYP3A4, CYP3A5, CYP3A7 and CYP1A2 among the Jordanian population - PubMed (nih.gov)
Salameh et al., 2012	559	Healthy volunteers	Jordan		PCR-RFLP	CYP3A5	*7/rs41303343/27126_27127insT	insT	0	No		NA	NA	Genetic polymorphisms of the CYP3A4, CYP3A5, CYP3A7 and CYP1A2 among the Jordanian population - PubMed (nih.gov)
Al-Eitan et al, 2021	425	212 Cardiovascular patients + 213 controls	Jordan		MassARRAY_ system (iPLEX GOLD)	CYP4F2	*3/rs2108622/297G>A	A	0.385	Yes	Warfarin dose	Warfarin	Anticoagulants	https://pubmed.ncbi.nlm.nih.gov/33437219/
Jarrar et al, 2017	90	Healthy volunteers	Jordan		PCR-RFLP	CYP4F2	*3/rs2108622/297G>A	A	0.45	No		NA	NA	https://archives.ju.edu.jo/index.php/jmj/article/view/13525/7810
Jarrar et al, 2023	180	90 TIIDM+90 healthy	Jordan		Sequencing	CYP4F2	*3/rs2108622/297G>A	A	0.42	Yes	Lipid profile and T2D complications	NA	NA	https://pubmed.ncbi.nlm.nih.gov/36758722/
Almashagbah et al, 2022	80	Colorectal cancer patients	Jordan		Sequencing	DPYD	*9A/ rs1801265/ 85T>C	C	0.31	Yes	5-fluorouracil toxicity	5-fluorouracil	Chemotherapy	https://www.ncbi.nlm.nih.gov/pmc/articles/PMC9810321/pdf/APJCP-23-3061.pdf
Almashagbah et al, 2022	80	Colorectal cancer patients	Jordan		Sequencing	DPYD	rs2786783 (C>T)	T	0.13	Yes	5-fluorouracil toxicity	5-fluorouracil	Chemotherapy	https://www.ncbi.nlm.nih.gov/pmc/articles/PMC9810321/pdf/APJCP-23-3061.pdf
Almashagbah et al, 2022	80	Colorectal cancer patients	Jordan		Sequencing	DPYD	rs2811178 (A>G)	G	0.59	Yes	5-fluorouracil toxicity	5-fluorouracil	Chemotherapy	https://www.ncbi.nlm.nih.gov/pmc/articles/PMC9810321/pdf/APJCP-23-3061.pdf
Al-Eitan. 2020	500	Healthy Volunteers	Jordan		MassARRAY (iPLEX GOLD) system	DPYD	*2A/rs3918290/IVS14+1G>A	A	0.01	No		NA	NA	https://www.sciencedirect.com/science/article/abs/pii/S0378111920300779
Al-Khateeb et al, 2017	140	40 Cancer patients + 100 controls	Jordan		Sequencing	DPYD	*2A/rs3918290/IVS14+1G>A	A	0.00357143	No		NA	NA	https://www.ncbi.nlm.nih.gov/pmc/articles/PMC6373818/
Yousef et al, 2018	103	Colorectal cancer patients	Jordan		Sequencing	DPYD	rs2297595/496A>G	G	0.1165	Yes	Disease free survival	5-FU, Capcitabine	Chemotherapy	https://link.springer.com/article/10.1007/s00280-018-3608-6
Yousef et al, 2018	103	Colorectal cancer patients	Jordan		Sequencing	DPYD	*9A/ rs1801265/ 85T>C	C	0.224	Yes	Disease free survival	5-FU, Capcitabine	Chemotherapy	https://link.springer.com/article/10.1007/s00280-018-3608-6
Al-Eitan et al, 2020	128	Healthy Volunteers	Jordan	Circassian	MALDI-TOF	DPYD	*2A/rs3918290/IVS14+1G>A	A	0	No		NA	NA	Genetic Polymorphisms of Pharmacogenes among the Genetically Isolated Circassian Subpopulation from Jordan - PMC (nih.gov)
Yousef et al, 2019	63	Acute lymphoblastic leukemia patients on Methotrexate	Jordan		PCR	DPYD	rs2297595/496A>G	G	0.1	Yes	Methotrexate toxicty	Methotrexate	Chemotherapy	Folate pathway genetic polymorphisms modulate methotrexate-induced toxicity in childhood acute lymphoblastic leukemia - PubMed (nih.gov)
Yousef et al, 2019	63	Acute lymphoblastic leukemia patients on Methotrexate	Jordan		PCR	DPYD	*9A/ rs1801265/ 85T>C	C	0.2	Yes	Methotrexate toxicty	Methotreaxate	Chemotherapy	Folate pathway genetic polymorphisms modulate methotrexate-induced toxicity in childhood acute lymphoblastic leukemia - PubMed (nih.gov)
Jarrar and Ghishan, 2019	85	Healthy volunteers	Jordan		Sequencing	NUDT15	36A>G	G	0.06	No		NA	NA	https://www.ncbi.nlm.nih.gov/pmc/articles/PMC6825778/#:~:text=Genetic%20variants%20on%20Nudix%20Hydrolase,Middle%20Eastern%20Arab%20Jordanian%20population.
Jarrar and Ghishan, 2019	85	Healthy volunteers	Jordan		Sequencing	NUDT15	rs79687000/116C>T	T	0.006	No		NA	NA	https://www.ncbi.nlm.nih.gov/pmc/articles/PMC6825778/#:~:text=Genetic%20variants%20on%20Nudix%20Hydrolase,Middle%20Eastern%20Arab%20Jordanian%20population.
Jarrar and Ghishan, 2019	85	Healthy volunteers	Jordan		Sequencing	NUDT15	*3/rs116855232/415C>T	T	0.006	No		NA	NA	https://www.ncbi.nlm.nih.gov/pmc/articles/PMC6825778/#:~:text=Genetic%20variants%20on%20Nudix%20Hydrolase,Middle%20Eastern%20Arab%20Jordanian%20population.
Jarrar and Ghishan, 2019	85	Healthy volunteers	Jordan		Sequencing	NUDT15	404C>A	A	0.006	No		NA	NA	https://www.ncbi.nlm.nih.gov/pmc/articles/PMC6825778/#:~:text=Genetic%20variants%20on%20Nudix%20Hydrolase,Middle%20Eastern%20Arab%20Jordanian%20population.
Jarrar and Ghishan, 2019	85	Healthy volunteers	Jordan		Sequencing	NUDT15	502G>A	A	0.2	No		NA	NA	https://www.ncbi.nlm.nih.gov/pmc/articles/PMC6825778/#:~:text=Genetic%20variants%20on%20Nudix%20Hydrolase,Middle%20Eastern%20Arab%20Jordanian%20population.
Jarrar and Ghishan, 2019	85	Healthy volunteers	Jordan		Sequencing	NUDT15	588T>C	C	0.006	No		NA	NA	https://www.ncbi.nlm.nih.gov/pmc/articles/PMC6825778/#:~:text=Genetic%20variants%20on%20Nudix%20Hydrolase,Middle%20Eastern%20Arab%20Jordanian%20population.
Al-Eitan, 2020	500	Healthy volunteers	Jordan		MassARRAY (iPLEX GOLD) system	SLCO1B1	rs4149056/521T> C	C	0.22	No		NA	NA	https://www.sciencedirect.com/science/article/abs/pii/S0378111920300779
Shahrure et al, 2021	413	271 on statins + 142 controls	Jordan		ARMS	SLCO1B1	rs2306283/388 A>G	G	0.38	Yes	Myopathy		Statins	https://pubmed.ncbi.nlm.nih.gov/32860365/
Shahrure et al, 2021	413	272 on statins + 142 controls	Jordan		ARMS	SLCO1B1	rs4149056/521T> C	C	0.23	Yes	Myopathy		Statins	https://pubmed.ncbi.nlm.nih.gov/32860365/
Alhawari et al, 2020	139	Dibetes type 2 patients	Jordan		Sequancing	SLCO1B1	rs2306283/388 A>G	G	0.53	yes	Response	atorvastatin	statins	https://pubmed.ncbi.nlm.nih.gov/33027917/
Alhawari et al, 2020	139	Dibetes type 2 patients	Jordan		Sequancing	SLCO1B1	rs11045818	A	0.12	yes	Response	atorvastatin	statins	https://pubmed.ncbi.nlm.nih.gov/33027917/
Al-Eitan et al, 2020	128	Healthy volunteers	Jordan	Circassian	MALDI-TOF	SLCO1B1	rs4149056/521T> C	C	0.16	No		NA	NA	Genetic Polymorphisms of Pharmacogenes among the Genetically Isolated Circassian Subpopulation from Jordan - PMC (nih.gov)
Al-Eitan, 2020	500	Healthy Volunteers	Jordan		MassARRAY (iPLEX GOLD) system	TPMT	rs1142345	C	0.01	No		NA	NA	https://www.sciencedirect.com/science/article/abs/pii/S0378111920300779
Elawi et al, 2013	360	110 Reumatoid Artheritis + 250 healthy volunteers	Jordan		PCR-RFLP	TPMT	*2/rs1800462/C>G	G	0	No				https://pubmed.ncbi.nlm.nih.gov/23398787/
Mhanna et al, 2019	141	Irritable Bowel Disease	Jordan		PCR-RFLP	TPMT	rs1800460	T	0.0234899	Yes	Response and adverse events	Azathiopurine	Immunosupressants	https://pubmed.ncbi.nlm.nih.gov/31631819/
Mhanna et al, 2019	141	Irritable Bowel Disease	Jordan		PCR-RFLP	TPMT	rs1142345	C	0.0167785	Yes	Response and adverse events	Azathiopurine	Immunosupressants	https://pubmed.ncbi.nlm.nih.gov/31631819/
Mhanna et al, 2019	141	Irritable Bowel Disease	Jordan		PCR-RFLP	TPMT	*2/rs1800462/C>G	G	0	Yes	Response and adverse events	Azathiopurine	Immunosupressants	https://pubmed.ncbi.nlm.nih.gov/31631819/
Hakooz et al, 2010	169	Healthy volunteers	Jordan		Sequenom® MassARRAY technology	TPMT	*2/rs1800462/C>G	G	0	No		NA	NA	Genetic analysis of thiopurine methyltransferase polymorphism in the Jordanian population | European Journal of Clinical Pharmacology (springer.com)
Hakooz et al, 2010	169	Healthy volunteers	Jordan		Sequenom® MassARRAY technology	TPMT	rs1800460	T	0	No		NA	NA	Genetic analysis of thiopurine methyltransferase polymorphism in the Jordanian population | European Journal of Clinical Pharmacology (springer.com)
Hakooz et al, 2010	169	Healthy volunteers	Jordan		Sequenom® MassARRAY technology	TPMT	rs1142345	C	0.00295858	No		NA	NA	Genetic analysis of thiopurine methyltransferase polymorphism in the Jordanian population | European Journal of Clinical Pharmacology (springer.com)
Alsous et al, 2018	52	Acute lymphoblastic leukemia children	Jordan		Sequencing	TPMT	rs1800460	T	0.192	No		NA	NA	Genetic Polymorphism of Thiopurine S-methyltransferase in Children with Acute Lymphoblastic Leukemia in Jordan - PMC (nih.gov)
Alsous et al, 2018	48	Acute lymphoblastic leukemia children	Jordan		Sequencing	TPMT	rs1142345	C	0.0208333	No		NA	NA	Genetic Polymorphism of Thiopurine S-methyltransferase in Children with Acute Lymphoblastic Leukemia in Jordan - PMC (nih.gov)
Alsous et al, 2018	52	Acute lymphoblastic leukemia children	Jordan		Sequencing	TPMT	*2/rs1800462/C>G	G	0	No		NA	NA	Genetic Polymorphism of Thiopurine S-methyltransferase in Children with Acute Lymphoblastic Leukemia in Jordan - PMC (nih.gov)
Al-Eitan et al, 2020	131	Healthy volunteers	Jordan	Chechen	Mass array	TPMT	rs1142345	C	0.02	No		NA	NA	(16) Genetic Analysis of Pharmacogenomic VIP Variants of ABCB1, VDR and TPMT Genes in an Ethnically Isolated Population from the North Caucasus Living in Jordan | Request PDF (researchgate.net)
Al-Eitan et al, 2020	131	Healthy volunteers	Jordan	Chechen	Mass array	TPMT	rs1800460	T	0.01	No		NA	NA	(16) Genetic Analysis of Pharmacogenomic VIP Variants of ABCB1, VDR and TPMT Genes in an Ethnically Isolated Population from the North Caucasus Living in Jordan | Request PDF (researchgate.net)
Al-Eitan, 2020	500	Healthy Volunteers	Jordan		MassARRAY (iPLEX GOLD) system	UGT1A1	*60/rs4124874/T>G	G	0.51	No		NA	NA	https://www.sciencedirect.com/science/article/abs/pii/S0378111920300779
Al-Eitan, 2020	500	Healthy Volunteers	Jordan		MassARRAY (iPLEX GOLD) system	UGT1A1	rs10929302/−3156G>A	A	0.3	No		NA	NA	https://www.sciencedirect.com/science/article/abs/pii/S0378111920300779
Al-Eitan, 2020	500	Healthy Volunteers	Jordan		MassARRAY (iPLEX GOLD) system	UGT1A1	*6/rs4148323/211G>A	A	0	No		NA	NA	https://www.sciencedirect.com/science/article/abs/pii/S0378111920300779
AlEjielat et al, 2023	76	Hypothyroid patients had already been on stable doses of levothyroxine	Jordan		Sequencing	UGT1A1	*28/rs3064744	(TA)7	0.28	Yes	Levothyroxine dose	Levothyroxine	Hormon	https://bmcendocrdisord.biomedcentral.com/articles/10.1186/s12902-023-01425-z
AlEjielat et al, 2023	76	Hypothyroid patients had already been on stable doses of levothyroxine	Jordan		Sequencing	UGT1A1	*36/rs3064744	(TA)5	0.21	Yes	Levothyroxine dose	Levothyroxine	Hormon	https://bmcendocrdisord.biomedcentral.com/articles/10.1186/s12902-023-01425-z
Abudahab et al, 2019	95	Healthy jordanian arabs	Jordan		Sequencing	UGT1A1	*1/rs3064744	(TA)6	0.62	No		NA	NA	(15) (PDF) Interethnic Variations of UGT1A1 and UGT1A7 Polymorphisms in the Jordanian Population (researchgate.net)
Abudahab et al, 2019	95	Healthy volunteers	Jordan		Sequencing	UGT1A1	*28/rs3064744	(TA)7	0.34	No		NA	NA	(15) (PDF) Interethnic Variations of UGT1A1 and UGT1A7 Polymorphisms in the Jordanian Population (researchgate.net)
Abudahab et al, 2019	95	Healthy volunteers	Jordan		Sequencing	UGT1A1	*37/rs3064744	(TA)8	0	No		NA	NA	(15) (PDF) Interethnic Variations of UGT1A1 and UGT1A7 Polymorphisms in the Jordanian Population (researchgate.net)
Abudahab et al, 2019	95	Healthy volunteers	Jordan		Sequencing	UGT1A1	*36/rs3064744	(TA)5	0	No		NA	NA	(15) (PDF) Interethnic Variations of UGT1A1 and UGT1A7 Polymorphisms in the Jordanian Population (researchgate.net)
Al-Eitan et al, 2020	128	Healthy volunteers	Jordan	Circassian	MALDI-TOF	UGT1A1	*60/rs4124874/T>G	G	0.54	No		NA	NA	Genetic Polymorphisms of Pharmacogenes among the Genetically Isolated Circassian Subpopulation from Jordan - PMC (nih.gov)
Al-Eitan et al, 2020	128	Healthy volunteers	Jordan	Circassian	MALDI-TOF	UGT1A1	rs10929302/−3156G>A	A	0.39	No		NA	NA	Genetic Polymorphisms of Pharmacogenes among the Genetically Isolated Circassian Subpopulation from Jordan - PMC (nih.gov)
Al-Eitan et al, 2020	128	Healthy volunteers	Jordan	Circassian	MALDI-TOF	UGT1A1	*6/rs4148323/211G>A	A	0.03	No		NA	NA	Genetic Polymorphisms of Pharmacogenes among the Genetically Isolated Circassian Subpopulation from Jordan - PMC (nih.gov)
Al-Eitan, 2020	500	Healthy volunteers	Jordan		MassARRAY (iPLEX GOLD) system	VKORC1	rs7294/134G>A	A	0.34	No		NA	NA	https://www.sciencedirect.com/science/article/abs/pii/S0378111920300779
Al-Eitan, 2020	500	Healthy volunteers	Jordan		MassARRAY (iPLEX GOLD) system	VKORC1	rs9934438/1173C>T	T	0.47	No		NA	NA	https://www.sciencedirect.com/science/article/abs/pii/S0378111920300779
Al-Eitan et al, 2018	220	Cardiovascular diseases patients	Jordan		MassARRAY (iPLEX GOLD) system	VKORC1	rs10871454	C	0.48	Yes	Response	Warfarin	Anticoagulants	https://pubmed.ncbi.nlm.nih.gov/30486437/
Al-Eitan et al, 2018	220	Cardiovascular diseases patients	Jordan		MassARRAY (iPLEX GOLD) system	VKORC1	rs8050894/1452G>C	C	0.47	Yes	Response	Warfarin	Anticoagulants	https://pubmed.ncbi.nlm.nih.gov/30486437/
Al-Eitan et al, 2018	220	Cardiovascular diseases patients	Jordan		MassARRAY (iPLEX GOLD) system	VKORC1	rs9934438/1173C>T	T	0.51	Yes	Response	Warfarin	Anticoagulants	https://pubmed.ncbi.nlm.nih.gov/30486437/
Al-Eitan et al, 2018	220	Cardiovascular diseases patients	Jordan		MassARRAY (iPLEX GOLD) system	VKORC1	rs17708472/6009C>T	T	0.13	Yes	Response	Warfarin	Anticoagulants	https://pubmed.ncbi.nlm.nih.gov/30486437/
Al-Eitan et al, 2019	139	Cardiovascular diseases patients	Jordan		MassARRAY (iPLEX GOLD) system	VKORC1	rs10871454	C	0.45	Yes	Response	Warfarin	Anticoagulants	Effects of CYP2C9 and VKORC1 polymorphisms on warfarin sensitivity and responsiveness during the stabilization phase of therapy (nih.gov)
Al-Eitan et al, 2019	139	Cardiovascular diseases patients	Jordan		MassARRAY (iPLEX GOLD) system	VKORC1	rs8050894/1452G>C	C	0.565	Yes	Response	Warfarin	Anticoagulants	Effects of CYP2C9 and VKORC1 polymorphisms on warfarin sensitivity and responsiveness during the stabilization phase of therapy (nih.gov)
Al-Eitan et al, 2019	139	Cardiovascular diseases patients	Jordan		MassARRAY (iPLEX GOLD) system	VKORC1	rs9934438/1173C>T	T	0.543	Yes	Response	Warfarin	Anticoagulants	Effects of CYP2C9 and VKORC1 polymorphisms on warfarin sensitivity and responsiveness during the stabilization phase of therapy (nih.gov)
Al-Eitan et al, 2019	139	Cardiovascular diseases patients	Jordan		MassARRAY (iPLEX GOLD) system	VKORC1	rs17708472/6009C>T	T	0.129	Yes	Response	Warfarin	Anticoagulants	Effects of CYP2C9 and VKORC1 polymorphisms on warfarin sensitivity and responsiveness during the stabilization phase of therapy (nih.gov)
Jarrar et al, 2017	90	Healthy volunteers	Jordan		PCR-RFLP	VKORC1	rs9923231/-1639G>A	A	0.53	No				https://www.researchgate.net/publication/316715850_The_frequency_of_vitamin_K_epoxide_reductase_complex-1639GA_genetic_variant_among_healthy_unrelated_Jordanian_volunteers
Al-Eitan et al, 2018	212	Patients on warfarin	Jordan		MassARRAY®	VKORC1	rs104894539/85G>T	T	0	Yes	Dose	Warfarin	Anticoagulants	https://www.ncbi.nlm.nih.gov/pmc/articles/PMC6316567/
Al-Eitan et al, 2018	212	Patients on warfarin	Jordan		MassARRAY®	VKORC1	rs104894540	G	0	Yes	Dose	Warfarin	Anticoagulants	https://www.ncbi.nlm.nih.gov/pmc/articles/PMC6316567/
Al-Eitan et al, 2018	212	Patients on warfarin	Jordan		MassARRAY®	VKORC1	rs104894541/172A>G	G	0	Yes	Dose	Warfarin	Anticoagulants	https://www.ncbi.nlm.nih.gov/pmc/articles/PMC6316567/
Al-Eitan et al, 2018	212	Patients on warfarin	Jordan		MassARRAY®	VKORC1	rs104894542/383T>G	G	0	Yes	Dose	Warfarin	Anticoagulants	https://www.ncbi.nlm.nih.gov/pmc/articles/PMC6316567/
Al-Eitan et al, 2018	212	Patients on warfarin	Jordan		MassARRAY®	VKORC1	rs61742245/106G>T	T	0.01	Yes	Dose	Warfarin	Anticoagulants	https://www.ncbi.nlm.nih.gov/pmc/articles/PMC6316567/
Al-Eitan et al, 2018	212	Patients on warfarin	Jordan		MassARRAY®	VKORC1	rs10871454	C	0.48	Yes	Dose	Warfarin	Anticoagulants	https://www.ncbi.nlm.nih.gov/pmc/articles/PMC6316567/
Al-Eitan et al, 2018	212	Patients on warfarin	Jordan		MassARRAY®	VKORC1	rs8050894/1452G>C	C	0.47	Yes	Dose	Warfarin	Anticoagulants	https://www.ncbi.nlm.nih.gov/pmc/articles/PMC6316567/
Al-Eitan et al, 2018	212	Patients on warfarin	Jordan		MassARRAY®	VKORC1	rs9934438/1173C>T	T	0.51	Yes	Dose	Warfarin	Anticoagulants	https://www.ncbi.nlm.nih.gov/pmc/articles/PMC6316567/
Al-Eitan et al, 2018	212	Patients on warfarin	Jordan		MassARRAY®	VKORC1	rs17708472/6009C>T	T	0.13	Yes	Dose	Warfarin	Anticoagulants	https://www.ncbi.nlm.nih.gov/pmc/articles/PMC6316567/
Al-Eitan et al, 2020	128	Healthy volunteers	Jordan	Circassian	MALDI-TOF	VKORC1	rs7294/134G>A	A	0.33	No		NA	NA	Genetic Polymorphisms of Pharmacogenes among the Genetically Isolated Circassian Subpopulation from Jordan - PMC (nih.gov)
Al-Eitan et al, 2020	128	Healthy volunteers	Jordan	Circassian	MALDI-TOF	VKORC1	rs9934438/1173C>T	A	0.47	No		NA	NA	Genetic Polymorphisms of Pharmacogenes among the Genetically Isolated Circassian Subpopulation from Jordan - PMC (nih.gov)
Al Eitan et al, 2020	128	Healthy volunteers	Jordan	Circassian	MALDI-TOF	CYP2B6	rs3745274/516G>T	T	0.2	No		NA	NA	Genetic Polymorphisms of Pharmacogenes among the Genetically Isolated Circassian Subpopulation from Jordan - PMC (nih.gov)
Al Eitan et al, 2020	128	Healthy volunteers	Jordan	Circassian	MALDI-TOF	CYP2B6	rs28399499	C	0	No		NA	NA	Genetic Polymorphisms of Pharmacogenes among the Genetically Isolated Circassian Subpopulation from Jordan - PMC (nih.gov)
Zalloum et al, 2012	78	Healthy volunteers	Jordan		PCR-RFLP	CYP2C19	*2/rs4244285/681 G>A	A	0.1603	Yes	Pharmacokinetic profile	Lansoprazole	PPIs	Genetic polymorphism of CYP2C19 in a Jordanian population: influence of allele frequencies of CYP2C19*1 and CYP2C19*2 on the pharmacokinetic profile of lansoprazole - PubMed (nih.gov)
Zalloum et al, 2012	78	Healthy volunteers	Jordan		PCR-RFLP	CYP2C19	*3/rs4986893/636G>A	A	0	Yes	Pharmacokinetic profile	Lansoprazole	PPIs	Genetic polymorphism of CYP2C19 in a Jordanian population: influence of allele frequencies of CYP2C19*1 and CYP2C19*2 on the pharmacokinetic profile of lansoprazole - PubMed (nih.gov)
Al-Eitan et al, 2020	128	Healthy volunteers	Jordan	Circassian	MALDI-TOF	CYP2C19	*3/rs4986893/636G>A	A	0.004	No		NA	NA	Genetic Polymorphisms of Pharmacogenes among the Genetically Isolated Circassian Subpopulation from Jordan - PMC (nih.gov)
Al-Eitan et al, 2020	128	Healthy volunteers	Jordan	Circassian	MALDI-TOF	CYP2C19	*2/rs4244285/681 G>A	A	0.08	No		NA	NA	Genetic Polymorphisms of Pharmacogenes among the Genetically Isolated Circassian Subpopulation from Jordan - PMC (nih.gov)
AL-Eitan et al., 2020	128	Healthy volunteers	Jordan	Circassian	MALDI-TOF	CYP2D6	rs59421388	A	0	No		NA	NA	Genetic Polymorphisms of Pharmacogenes among the Genetically Isolated Circassian Subpopulation from Jordan - PMC (nih.gov)
AL-Eitan et al., 2020	128	Healthy volunteers	Jordan	Circassian	MALDI-TOF	CYP2D6	*41/rs28371725/2989 G>A	A	0.15	No		NA	NA	Genetic Polymorphisms of Pharmacogenes among the Genetically Isolated Circassian Subpopulation from Jordan - PMC (nih.gov)
AL-Eitan et al., 2020	128	Healthy volunteers	Jordan	Circassian	MALDI-TOF	CYP2D6	rs61736512/1660G>A	A	0	No		NA	NA	Genetic Polymorphisms of Pharmacogenes among the Genetically Isolated Circassian Subpopulation from Jordan - PMC (nih.gov)
AL-Eitan et al., 2020	128	Healthy volunteers	Jordan	Circassian	MALDI-TOF	CYP2D6	*17/rs28371706/1022C>T	T	0.02	No		NA	NA	Genetic Polymorphisms of Pharmacogenes among the Genetically Isolated Circassian Subpopulation from Jordan - PMC (nih.gov)
AL-Eitan et al., 2020	128	Healthy volunteers	Jordan	Circassian	MALDI-TOF	CYP2D6	*6/rs5030655/1708delT	delT	0	No		NA	NA	Genetic Polymorphisms of Pharmacogenes among the Genetically Isolated Circassian Subpopulation from Jordan - PMC (nih.gov)
AL-Eitan et al., 2020	128	Healthy volunteers	Jordan	Circassian	MALDI-TOF	CYP3A5	*6/rs10264272/14685G>A	A	0	No		NA	NA	Genetic Polymorphisms of Pharmacogenes among the Genetically Isolated Circassian Subpopulation from Jordan - PMC (nih.gov)
AL-Eitan et al., 2020	128	Healthy volunteers	Jordan	Circassian	MALDI-TOF	CYP3A5	*3/rs776746/6986A > G	G	0.91	No		NA	NA	Genetic Polymorphisms of Pharmacogenes among the Genetically Isolated Circassian Subpopulation from Jordan - PMC (nih.gov)

## Sheet: Kuwait
Reference (Author, year)	Sample size	Cohort	Country	ethnicity (if mentioned)	Used genotyping method	Gene name	Variant ID	Allele	frequency	Is association tested?	Key effect	Drug	Drug family	Link			Sample size
Alrashid et al, 2016	108	Patients on warfarin	Kuwait		TaqMan and sequncung	CYP2C9	*2/rs1799853/430C >T	T	0.138888	Yes	Warfarin dose	warfarin	anticoagulant	https://pubmed.ncbi.nlm.nih.gov/26940072/			108
Alrashid et al, 2016	108	Patients on warfarin	Kuwait		TaqMan and sequncung	CYP2C9	*3/rs1057910/1075A>C	C	0.05	Yes	Warfarin dose	warfarin	anticoagulant	https://pubmed.ncbi.nlm.nih.gov/26940072/			100
Abdelhedi et al, 2015	100	Healthy Volunteers	Kuwait		PCR-RFLP	CYP2C19	*2/rs4244285/681 G>A	A	0.105	No		NA	NA	https://pubmed.ncbi.nlm.nih.gov/26690534/			236
Abdelhedi et al, 2015	100	Healthy Volunteers	Kuwait		PCR-RFLP	CYP2C19	*17/rs12248560/−806 C>T	T	0.25	No		NA	NA	https://pubmed.ncbi.nlm.nih.gov/26690534/			125
AlFadhli et al, 2013	236	104 SCA, 70 homozygous bTH and 62 health controls	Kuwait		PCR-dHPLC	UGT1A1	*1/rs3064744	(TA)6	0.632	Yes	Bilirubin levels	NA	NA	https://www.ncbi.nlm.nih.gov/pmc/articles/PMC3813713/		Sum	569
AlFadhli et al, 2013	236	104 SCA, 70 homozygous bTH and 62 health controls	Kuwait		PCR-dHPLC	UGT1A1	*28/rs3064744	(TA)7	0.36	Yes	Bilirubin levels	NA	NA	https://www.ncbi.nlm.nih.gov/pmc/articles/PMC3813713/
AlFadhli et al, 2013	236	104 SCA, 70 homozygous bTH and 62 health controls	Kuwait		PCR-dHPLC	UGT1A1	*37/rs3064744	(TA)8	0.009	Yes	Bilirubin levels	NA	NA	https://www.ncbi.nlm.nih.gov/pmc/articles/PMC3813713/
Alrashid et al, 2016	108	Patients on warfarin	Kuwait		TaqMan	VKORC1	rs7294/134G>A	A	0.36	Yes	Dose	Warfarin	Anticoagulants	https://link.springer.com/article/10.1007/s40291-016-0190-7
Alrashid et al, 2016	108	Patients on warfarin	Kuwait		TaqMan	VKORC1	rs9934438/1173C>T	T	0.403	Yes	Dose	Warfarin	Anticoagulants	https://link.springer.com/article/10.1007/s40291-016-0190-8
Alrashid et al, 2016	108	Patients on warfarin	Kuwait		TaqMan	VKORC1	rs2884737/5808T>G	G	0.35185	Yes	Dose	Warfarin	Anticoagulants	https://link.springer.com/article/10.1007/s40291-016-0190-9
Alrashid et al, 2016	108	Patients on warfarin	Kuwait		TaqMan	VKORC1	rs9923231/-1639G>A	A	0.4	Yes	Dose	Warfarin	Anticoagulants	https://link.springer.com/article/10.1007/s40291-016-0190-10
John et al, 2012	125	Healthy volunteers	Kuwait		WES	CYP4F2	*3/rs2108622/297G>A	A	0.42	No		NA	NA	(18) (PDF) Genetic variants associated with warfarin dosage in Kuwaiti population (researchgate.net)
John et al, 2017	125	Healthy volunteers	Kuwait		Whole genome sequaning	VKORC1	rs7294/134G>A	A	0.28	No		NA	NA	https://www.tandfonline.com/doi/full/10.2217/pgs-2017-0020
John et al, 2017	125	Healthy volunteers	Kuwait		Whole genome sequaning	VKORC1	rs2359612/C2255C>T	T	0.43	No		NA	NA	https://www.tandfonline.com/doi/full/10.2217/pgs-2017-0020
John et al, 2017	125	Healthy volunteers	Kuwait		Whole genome sequaning	VKORC1	rs8050894/1452G>C	C	0.44	No		NA	NA	https://www.tandfonline.com/doi/full/10.2217/pgs-2017-0020
John et al, 2017	125	Healthy volunteers	Kuwait		Whole genome sequaning	VKORC1	rs9934438/1173C>T	A	0.42	No		NA	NA	https://www.tandfonline.com/doi/full/10.2217/pgs-2017-0020
John et al, 2017	125	Healthy volunteers	Kuwait		Whole genome sequaning	VKORC1	rs17708472/6009C>T	T	0.17	No		NA	NA	https://www.tandfonline.com/doi/full/10.2217/pgs-2017-0020
John et al, 2017	125	Healthy volunteers	Kuwait		Whole genome sequaning	VKORC1	rs2884737/5808T>G	G	0.39	No		NA	NA	https://www.tandfonline.com/doi/full/10.2217/pgs-2017-0020
John et al, 2017	125	Healthy volunteers	Kuwait		Whole genome sequaning	VKORC1	rs9923231/-1639G>A	A	0.42	No		NA	NA	https://www.tandfonline.com/doi/full/10.2217/pgs-2017-0020

## Sheet: Lebanon
Reference (Author, year)	Sample size	Cohort	Country	ethnicity (if mentioned)	Used genotyping method	Gene name	Variant ID	Allele	frequency	Is association tested?	Key effect	Drug	Drug family	Link			Sample size
Awada, 2012	36	Breast cancer patients	Lebanon		Affymetrix DMET plus platform	ABCG2	rs2231142/C421A	A	0.069	Yes	Toxicity	docetaxel	Chemotherapy	https://scholarworks.aub.edu.lb/bitstream/handle/10938/9294/b17547933.pdf?sequence=1&isAllowed=y			36
Djaffar-Jureidini et al, 2011	161	Healthy Volunteers	Lebanon		PCR-RFLP	CYP2C9	*2/rs1799853/430C >T	T	0.112	No		NA	NA	https://pubmed.ncbi.nlm.nih.gov/21651319/			161
Djaffar-Jureidini et al, 2011	161	Healthy Volunteers	Lebanon		PCR-RFLP	CYP2C9	*3/rs1057910/1075A>C	C	0.096	No		NA	NA	https://pubmed.ncbi.nlm.nih.gov/21651319/			231
Esmerian et al, 2011	231	Patients on warfarin	Lebanon		Real-time PCR	CYP2C9	*2/rs1799853/430C >T	T	0.154	Yes	Dose requirement	Warfarin and acenocoumarol	Anticoagulants	Influence of CYP2C9 and VKORC1 polymorphisms on warfarin and acenocoumarol in a sample of Lebanon people - PubMed (nih.gov)			78
Esmerian et al, 2011	231	Patients on warfarin	Lebanon		Real-time PCR	CYP2C9	*3/rs1057910/1075A>C	C	0.078	Yes	Dose requirement	Warfarin and acenocoumarol	Anticoagulants	Influence of CYP2C9 and VKORC1 polymorphisms on warfarin and acenocoumarol in a sample of Lebanon people - PubMed (nih.gov)			40
Saladores et al, 2015	78	Breast Cancer	Lebanon		Taqman, AmpliChip P450, Sequonom	CYP2C9	*2/rs1799853/430C >T	T	0.087	yes	Tamoxifen metabolism and clinical outcomes	Tamoxifen	Cancer	https://www.ncbi.nlm.nih.gov/pmc/articles/PMC4308646/			239
Saladores et al, 2015	78	Breast Cancer	Lebanon		Taqman, AmpliChip P450, Sequonom	CYP2C9	*3/rs1057910/1075A>C	C	0.06	yes	Tamoxifen metabolism and clinical outcomes	Tamoxifen	Cancer	https://www.ncbi.nlm.nih.gov/pmc/articles/PMC4308646/			100
Zgheib et al, 2020	40	allogeneic hematopoietic cell transplantation patients	Lebanon		DMETPlus array	CYP2C9	*2/rs1799853/430C >T	T	0.21	yes	Cyclosporin toxicity	cyclosporin	Immunosupressants	https://pubmed.ncbi.nlm.nih.gov/32094096/			111
Zgheib et al, 2020	40	allogeneic hematopoietic cell transplantation patients	Lebanon		DMETPlus array	CYP2C9	*3/rs1057910/1075A>C	C	0.08	yes	Cyclosporin toxicity	cyclosporin	Immunosupressants	https://pubmed.ncbi.nlm.nih.gov/32094096/			136
Zgheib et al, 2020	40	allogeneic hematopoietic cell transplantation patients	Lebanon		DMETPlus array	CYP2C9	*6/rs9332131/delA	delA	0.01	yes	Cyclosporin toxicity	cyclosporin	Immunosupressants	https://pubmed.ncbi.nlm.nih.gov/32094096/			137
Jureidini et al, 2011	161	Healthy young individuals	Lebanon		PCR–RFLP	CYP2C19	*2/rs4244285/681 G>A	A	0.13	No		NA	NA	https://pubmed.ncbi.nlm.nih.gov/21380557/			127
Saladores et al, 2015	78	Breast Cancer	Lebanon		Taqman, AmpliChip P450, Sequonom	CYP2C19	*2/rs4244285/681 G>A	A	0.116	Yes	Tamoxifen metabolism and clinical outcomes	Tamoxifen	Cancer	https://www.ncbi.nlm.nih.gov/pmc/articles/PMC4308646/			27
Saladores et al, 2015	78	Breast Cancer	Lebanon		Taqman, AmpliChip P450, Sequonom	CYP2C19	*17/rs12248560/−806 C>T	T	0.216	Yes	Tamoxifen metabolism and clinical outcomes	Tamoxifen	Cancer	https://www.ncbi.nlm.nih.gov/pmc/articles/PMC4308646/			1824
Zgheib et al, 2020	40	allogeneic hematopoietic cell transplantation patients	Lebanon		DMETPlus array	CYP2C19	*2/rs4244285/681 G>A	A	0.1	Yes	Cyclosporin toxicity	cyclosporin	Immunosupressants	https://pubmed.ncbi.nlm.nih.gov/32094096/			68
Zgheib et al, 2020	40	allogeneic hematopoietic cell transplantation patients	Lebanon		DMETPlus array	CYP2C19	rs17878459	C	0.03	Yes	Cyclosporin toxicity	cyclosporin	Immunosupressants	https://pubmed.ncbi.nlm.nih.gov/32094096/		Sum	3315
Zgheib et al, 2020	40	allogeneic hematopoietic cell transplantation patients	Lebanon		DMETPlus array	CYP2C19	*9/rs17884712/431G>A	A	0.05	Yes	Cyclosporin toxicity	cyclosporin	Immunosupressants	https://pubmed.ncbi.nlm.nih.gov/32094096/
Zgheib et al, 2020	40	allogeneic hematopoietic cell transplantation patients	Lebanon		DMETPlus array	CYP2C19	*15/rs17882687/55A>C	C	0.04	Yes	Cyclosporin toxicity	cyclosporin	Immunosupressants	https://pubmed.ncbi.nlm.nih.gov/32094096/
Zgheib et al, 2020	40	allogeneic hematopoietic cell transplantation patients	Lebanon		DMETPlus array	CYP2C19	*17/rs12248560/−806 C>T	T	0.24	Yes	Cyclosporin toxicity	cyclosporin	Immunosupressants	https://pubmed.ncbi.nlm.nih.gov/32094096/
El-Halabi et al, 2013	239	Patients on clopidogrel with or without PPIs	Lebanon		Real-Time PCR	CYP2C19	*3/rs4986893/636G>A	A	0	Yes	antiplatelet effect	clopidogrel, esomeprazole, rabeprazole		https://pubmed.ncbi.nlm.nih.gov/23474843/
El-Halabi et al, 2013	239	Patients on clopidogrel with or without PPIs	Lebanon		Real-Time PCR	CYP2C19	*2/rs4244285/681 G>A	A	0.098	Yes	antiplatelet effect	clopidogrel, esomeprazole, rabeprazole		https://pubmed.ncbi.nlm.nih.gov/23474843/
Awada et al., 2013	100	Breast cancer patients	Lebanon		DMETPlus)array	CYP2D6	*10/rs1065852/100C>T	T	0.081	Yes	Docetaxel Dose	docetaxel	chemotherapy	(17) Pharmacogenomics Variation in Drug Metabolizing Enzymes and Transporters in Relation to Docetaxel Toxicity in Lebanese Breast Cancer Patients: Paving the Way for OMICs in Low and Middle Income Countries | Request PDF (researchgate.net)
Saladores et al., 2015	78	Breast cancer patients	Lebanon		Taqman, AmpliChip P450, Sequonom	CYP2D6	*3/rs35742686/2549delA	delA	0	yes	Tamoxifen metabolism and clinical outcomes	Tamoxifen	Cancer	https://www.ncbi.nlm.nih.gov/pmc/articles/PMC4308646/
Saladores et al., 2015	78	Breast cancer patients	Lebanon		Taqman, AmpliChip P450, Sequonom	CYP2D6	*4/rs3892097/1847G>A	A	0.141	yes	Tamoxifen metabolism and clinical outcomes	Tamoxifen	Cancer	https://www.ncbi.nlm.nih.gov/pmc/articles/PMC4308646/
Saladores et al., 2015	78	Breast cancer patients	Lebanon		Taqman, AmpliChip P450, Sequonom	CYP2D6	*5	Del	0.032	yes	Tamoxifen metabolism and clinical outcomes	Tamoxifen	Cancer	https://www.ncbi.nlm.nih.gov/pmc/articles/PMC4308646/
Saladores et al., 2015	78	Breast cancer patients	Lebanon		Taqman, AmpliChip P450, Sequonom	CYP2D6	*6/rs5030655/1708delT	delT	0.013	yes	Tamoxifen metabolism and clinical outcomes	Tamoxifen	Cancer	https://www.ncbi.nlm.nih.gov/pmc/articles/PMC4308646/
Saladores et al., 2015	78	Breast cancer patients	Lebanon		Taqman, AmpliChip P450, Sequonom	CYP2D6	*9/rs5030656/2616delAAG	delAAG	0	yes	Tamoxifen metabolism and clinical outcomes	Tamoxifen	Cancer	https://www.ncbi.nlm.nih.gov/pmc/articles/PMC4308646/
Saladores et al., 2015	78	Breast cancer patients	Lebanon		Taqman, AmpliChip P450, Sequonom	CYP2D6	*10/rs1065852/100C>T	T	0.006	yes	Tamoxifen metabolism and clinical outcomes	Tamoxifen	Cancer	https://www.ncbi.nlm.nih.gov/pmc/articles/PMC4308646/
Saladores et al., 2015	78	Breast cancer patients	Lebanon		Taqman, AmpliChip P450, Sequonom	CYP2D6	*41/rs28371725/2989 G>A	A	0.154	Yes	Tamoxifen metabolism and clinical outcomes	Tamoxifen	Cancer	https://www.ncbi.nlm.nih.gov/pmc/articles/PMC4308646/
Tfayli et al., 2011	111	Breast cancer patients	Lebanon		Real time PCR	CYP2D6	*3/rs35742686/2549delA	delA	0.009	No		NA	NA	https://aacrjournals.org/cancerres/article/71/24_Supplement/P4-01-16/569003/P4-01-16-The-Influence-of-CYP2D6-Genetic
Tfayli et al., 2011	111	Breast cancer patients	Lebanon		Real time PCR	CYP2D6	*4/rs3892097/1847G>A	A	0.159	No		NA	NA	https://aacrjournals.org/cancerres/article/71/24_Supplement/P4-01-16/569003/P4-01-16-The-Influence-of-CYP2D6-Genetic
Tfayli et al., 2011	111	Breast cancer patients	Lebanon		Real time PCR	CYP2D6	*41/rs28371725/2989 G>A	A	0.121	Yes	Tamoxifen concentration	Tamoxifen	cancer	https://aacrjournals.org/cancerres/article/71/24_Supplement/P4-01-16/569003/P4-01-16-The-Influence-of-CYP2D6-Genetic
Moradveisi et al, 2019	136	Children with ALL	Lebanon		TaqMan	NUDT15	*3/rs116855232/415C>T	T	0.003	Yes	Toxicity	6-Mercaptopurine	Chemotherapy	Frontiers | ITPA, TPMT, and NUDT15 Genetic Polymorphisms Predict 6-Mercaptopurine Toxicity in Middle Eastern Children With Acute Lymphoblastic Leukemia (frontiersin.org)
Zgheib et al, 2016	137	Children with ALL	Lebanon		TaqMan	NUDT15	*3/rs116855232/415C>T	T	0.004	Yes	Intolerence	6-Mercaptopurine	Chemotherapy	NUDT15 and TPMT genetic polymorphisms are related to 6‐mercaptopurine intolerance in children treated for acute lymphoblastic leukemia at the Children's Cancer Center of Lebanon - Zgheib - 2017 - Pediatric Blood & Cancer - Wiley Online Library
Zgheib et al, 2013	127	Acute lymphoblastic leukemia patients	Lebanon		TaqMan	SLCO1B1	rs4149056/521T> C	C	0.142	Yes	Clearance	Methotrexate	Chemotherapy	Genetic Polymorphisms In Candidate Genes Predict Increased Toxicity With Methotrexate Therapy In Children With Acute Lymphoblastic Leukemia In Lebanon | Blood | American Society of Hematology (ashpublications.org)
Zgheib et al, 2016	137	Children with ALL	Lebanon		Taqman allele discrimination assay	TPMT	*2/rs1800462/C>G	G	0	Yes	Toxicity	6-Mercaptopurine	Chemotherapy	NUDT15 and TPMT genetic polymorphisms are related to 6‐mercaptopurine intolerance in children treated for acute lymphoblastic leukemia at the Children's Cancer Center of Lebanon - Zgheib - 2017 - Pediatric Blood & Cancer - Wiley Online Library
Zgheib et al, 2016	137	Children with ALL	Lebanon		Taqman allele discrimination assay	TPMT	rs1800460	T	0.01	Yes	Toxicity	6-Mercaptopurine	Chemotherapy	NUDT15 and TPMT genetic polymorphisms are related to 6‐mercaptopurine intolerance in children treated for acute lymphoblastic leukemia at the Children's Cancer Center of Lebanon - Zgheib - 2017 - Pediatric Blood & Cancer - Wiley Online Library
Zgheib et al, 2016	137	Children with ALL	Lebanon		Taqman allele discrimination assay	TPMT	rs1142345	C	0.01	Yes	Toxicity	6-Mercaptopurine	Chemotherapy	NUDT15 and TPMT genetic polymorphisms are related to 6‐mercaptopurine intolerance in children treated for acute lymphoblastic leukemia at the Children's Cancer Center of Lebanon - Zgheib - 2017 - Pediatric Blood & Cancer - Wiley Online Library
Djaffar-Jureidini et al, 2011	161	Healthy volunteers	Lebanon		PCR-RFLP	VKORC1	rs9923231/-1639G>A	A	0.528	No		NA	NA	https://pubmed.ncbi.nlm.nih.gov/21651319/
Esmerian et al, 2011	231	Patients on warfarin	Lebanon		Real time PCR	VKORC1	rs9923231/-1639G>A	A	0.524	Yes	Response	Warfarin and acenocoumarol	Anticoagulants	Influence of CYP2C9 and VKORC1 polymorphisms on warfarin and acenocoumarol in a sample of Lebanon people - PubMed (nih.gov)
Esmerian et al, 2011	231	Patients on warfarin	Lebanon		Real time PCR	VKORC1	rs9934438/1173C>T	T	0.524	Yes	Response	Warfarin and acenocoumarol	Anticoagulants	Influence of CYP2C9 and VKORC1 polymorphisms on warfarin and acenocoumarol in a sample of Lebanon people - PubMed (nih.gov)
Darwish et al., 2015	27	Neuroblastoma pediatric patients	Lebanon		PCR-RFLP	CYP3A5	*3/rs776746/6986A > G	G	0.815	Yes	Survival	NA		https://www.spandidos-publications.com/mmr/11/2/1462
Saladores et al., 2015	78	Breast Cancer	Lebanon		TaqMan, AmpliChip P450, Sequonom	CYP3A5	*3/rs776746/6986A > G	G	0.91	yes	Tamoxifen metabolism and clinical outcomes	Tamoxifen	Cancer	https://www.ncbi.nlm.nih.gov/pmc/articles/PMC4308646/
Zgheib et al., 2020	40	allogeneic hematopoietic cell transplantation patients	Lebanon		DMETPlus array	CYP3A5	*3/rs776746/6986A > G	G	0.88	yes	Cyclosporin toxicity	cyclosporin	Immunosupressants	https://pubmed.ncbi.nlm.nih.gov/32094096/
Zgheib et al., 2020	40	allogeneic hematopoietic cell transplantation patients	Lebanon		DMETPlus array	CYP3A5	*6/rs10264272/14685G>A	A	0.01	yes	Cyclosporin toxicity	cyclosporin	Immunosupressants	https://pubmed.ncbi.nlm.nih.gov/32094096/
Milane et al., 2021	1824	Healthy volunteers	Lebanon		Illumina Human 660W-Quad BeadChip	CYP3A5	*3/rs776746/6986A > G	G	0.91091	No		NA	NA	https://www.ectrx.org/detail/archive/2021/19/5/0/434/0
Sadek, 2016	68	Patients on tacrolimus	Lebanon		PCR-RFLP	CYP3A5	*3/rs776746/6986A > G	G	0.948529	Yes	Tacrolimus metabolism	Tacrolimus	Immunosupressants	https://scholarhub.balamand.edu.lb/handle/uob/4310?mode=full

## Sheet: Libya
Reference (Author, year)	Sample size	Cohort	Country	ethnicity (if mentioned)	Used genotyping method	Gene name	Variant ID	Allele	frequency	Is association tested?	Key effect	Drug	Drug family	Link			Sample Size
Fernández-Santander et al., 2016	96	Healthy volunteers	Libya		PCR-RFLP	CYP3A5	*3/rs776746/6986A > G	G	0.883	Yes	Risk of prostate cancer	NA	NA	Cytochrome and sulfotransferase gene variation in north African populations | Pharmacogenomics (futuremedicine.com)			96
Zeglam et al, 2015	296	50 acute lymphoblastic leukaemia children + 246 healthy adults	Libya		PCR-RFLP	TPMT	rs1800460	T	0.61	No		NA	NA	https://www.ncbi.nlm.nih.gov/pmc/articles/PMC4376936/			296
Zeglam et al, 2015	296	50 acute lymphoblastic leukaemia children + 246 healthy adults	Libya		PCR-RFLP	TPMT	rs1142345	C	0.006	No		NA	NA	https://www.ncbi.nlm.nih.gov/pmc/articles/PMC4376936/		Sum	392

[truncated: 11 more sheets: Morocco, Oman, Palestine, Qatar, Saudi Arabia, Somalia, Sudan, Syria, Tunisia, UAE, Yemen]
