# Supplementary material for: Pharmacogenomic diversity among Arab populations: A systematic review
Source: iScience. 2026 Feb 28;29(4):115191. doi: 10.1016/j.isci.2026.115191 (PMC13015213; doi:10.1016/j.isci.2026.115191)
Supplement: Table S2. Variants retrieved from the included studies listed per gene [file mmc2.xlsx]

## Sheet: ABCG2
Reference (Author, year)	Sample size	Cohort	Country	ethnicity (if mentioned)	Used genotyping method	Gene name	Variant ID	Allele	frequency	Is association tested?	Key effect	Drug	Drug family	Link
Sivadas and Scaria, 2018	193	Healthy Volunteers	Qatar		WGS & WES	ABCG2	rs199473672	T	0	No		NA	NA	https://pubmed.ncbi.nlm.nih.gov/29720721/
Sivadas and Scaria, 2018	193	Healthy Volunteers	Qatar		WGS & WES	ABCG2	rs148475733	C	0	No		NA	NA	https://pubmed.ncbi.nlm.nih.gov/29720721/
Al-Eitan et al, 2019	440	222 Breast cancer patients + 218 healthy volunteers	Jordan		Sequenom MassARRAY system	ABCG2	rs2231142/C421A	A	0.0375	Yes	Breast cancer risk	NA	NA	https://pubmed.ncbi.nlm.nih.gov/31391850/
Awada, 2012	36	Breast cancer patients	Lebanon		Affymetrix DMET plus platform	ABCG2	rs2231142/C421A	A	0.069	Yes	Toxicity	docetaxel	Chemotherapy	https://scholarworks.aub.edu.lb/bitstream/handle/10938/9294/b17547933.pdf?sequence=1&isAllowed=y
Zakaria et al, 2021	133	Children with osteosarcoma	Egypt		TaqMAN	ABCG2	rs2231142/C421A	A	0.27	Yes	Toxicity	methotrexate	Chemotherapy	https://ijcrr.com/uploads/4136_pdf.pdf
Abbassy et al, 2022	100	50 Multiple Myeloma patients + 50 Healthy Volunteers	Egypt		TaqMAN	ABCG2	rs2231142/C421A	A	0.055	Yes	development of MM	NA	NA	https://www.ncbi.nlm.nih.gov/pmc/articles/PMC9569400/
Omran et al, 2020	102	Chronic Myeloid Leukemia Patients	Egypt		PCR-RFLP	ABCG2	rs2231137/G34A	A	0.102941	Yes	Response	Imatinib	chemotherapy	https://www.ncbi.nlm.nih.gov/pmc/articles/PMC7466443/#:~:text=In%20conclusion%2C%20the%20trough%20and,IM%20in%20CML%20Egyptian%20patients.
Omran et al, 2020	102	Chronic Myeloid Leukemia Patients	Egypt		PCR-RFLP	ABCG2	rs2231142/C421A	A	0.0588235	Yes	Response	Imatinib	chemotherapy	https://www.ncbi.nlm.nih.gov/pmc/articles/PMC7466443/#:~:text=In%20conclusion%2C%20the%20trough%20and,IM%20in%20CML%20Egyptian%20patients.
Balkhair et al, 2020	106	58 colorectal cancer patients + 48 controls	Saudi Arabia		Sequencing	ABCG2	rs2231137/G34A	A	0.20283	yes	prognosis of colorectal cancer	NA	NA	https://pdfs.semanticscholar.org/0d71/63a8823908f660872d898e84f8beb0d554c6.pdf
Balkhair et al, 2020	106	58 colorectal cancer patients + 48 controls	Saudi Arabia		Sequencing	ABCG2	rs72552713/C376T	T	0.150943	yes	prognosis of colorectal cancer	NA	NA	https://pdfs.semanticscholar.org/0d71/63a8823908f660872d898e84f8beb0d554c6.pdf
Al-Doghaither and Al-Ghafari, 2018	162	Colorectal cancer patients	Saudi Arabia		PCR-RFLP	ABCG2	rs2231142/C421A	A	0	Yes	prognosis of colorectal cancer	NA	NA	biotech-asia.org/vol15no3/contribution-of-genetic-variants-of-abc-transporters-abcc1-and-abcg2-genes-with-the-pathogenesis-of-colorectal-cancer/
Al-Amili et al, 2017	96	71 Chronic myeloid leukemia Patients + 25 controls	Iraq		PCR-RFLP + Sequencing	ABCG2	rs2231142/C421A	A	0.453	Yes	Response	Imatinib Mesylate	Cancer	(15) (PDF) influence of mult-drug transporter gene ABCG2 polymorphism (C421A) in clinical out care in some Iraqi chronic myeloid leukemia patients			ated with imatinib mesylate (researchgate.net)
Al-Mahayri et al, 2020	100	Healthy Volunteers	United Arab Emirates		NGS	ABCG2	rs2231142/C421A	A	0.061	No		NA	NA	https://www.nature.com/articles/s41598-020-78231-3/tables/3
Allami 2022	50	25 Gout patients + 25 healthy	Iraq		Sequencing	ABCG2	rs2231142/C421A	A	0.16	Yes	goat incidence	NA	NA	View of Genetic analysis of ABCG2 gene polymorphism and its association with some biochemical aspects in a sample of Iraqi gout patients (zienjour			.com)
Mesallamy et al, 2014	200	Acute lymphoblastic Leukemia Patients	Egypt		PCR-RFLP	ABCG2	rs2231142/C421A	A	0.075	Yes	Methotrexate levels	Methotrexate	Chemotherapy	(19) (PDF) High-dose methotrexate in Egyptian pediatric acute lymphoblastic leukemia: The impact of ABCG2 C421A genetic polymorphism on plasma lev			what is next? (researchgate.net)
Jithesh et al, 2022	6045	Healthy Volunteers	Qatar		NGS	ABCG2	rs17731538	A	0.216	No		NA	NA	https://pmc.ncbi.nlm.nih.gov/articles/PMC8847489/
Jithesh et al, 2022	6045	Healthy Volunteers	Qatar		NGS	ABCG2	rs13137622	T	0.254	No		NA	NA	https://pmc.ncbi.nlm.nih.gov/articles/PMC8847489/
Jithesh et al, 2022	6045	Healthy Volunteers	Qatar		NGS	ABCG2	rs2725252	A	0.528	No		NA	NA	https://pmc.ncbi.nlm.nih.gov/articles/PMC8847489/
Jithesh et al, 2022	6045	Healthy Volunteers	Qatar		NGS	ABCG2	rs3114020	C	0.363	No		NA	NA	https://pmc.ncbi.nlm.nih.gov/articles/PMC8847489/
Jithesh et al, 2022	6045	Healthy Volunteers	Qatar		NGS	ABCG2	rs10011796	C	0.614	No		NA	NA	https://pmc.ncbi.nlm.nih.gov/articles/PMC8847489/
Jithesh et al, 2022	6045	Healthy Volunteers	Qatar		NGS	ABCG2	rs13120400	C	0.17	No		NA	NA	https://pmc.ncbi.nlm.nih.gov/articles/PMC8847489/
Jithesh et al, 2022	6045	Healthy Volunteers	Qatar		NGS	ABCG2	rs2231135	G	0.079	No		NA	NA	https://pmc.ncbi.nlm.nih.gov/articles/PMC8847489/
Jithesh et al, 2022	6045	Healthy Volunteers	Qatar		NGS	ABCG2	rs4148155	G	0.062	No		NA	NA	https://pmc.ncbi.nlm.nih.gov/articles/PMC8847489/
Jithesh et al, 2022	6045	Healthy Volunteers	Qatar		NGS	ABCG2	rs4148157	A	0.052	No		NA	NA	https://pmc.ncbi.nlm.nih.gov/articles/PMC8847489/
Jithesh et al, 2022	6045	Healthy Volunteers	Qatar		NGS	ABCG2	rs76979899	T	0.053	No		NA	NA	https://pmc.ncbi.nlm.nih.gov/articles/PMC8847489/
Jithesh et al, 2022	6045	Healthy Volunteers	Qatar		NGS	ABCG2	rs2231137/G34A	A	0.094	No		NA	NA	https://pmc.ncbi.nlm.nih.gov/articles/PMC8847489/
Jithesh et al, 2022	6045	Healthy Volunteers	Qatar		NGS	ABCG2	rs45605536	T	8.045e-05	No		NA	NA	https://pmc.ncbi.nlm.nih.gov/articles/PMC8847489/
Jithesh et al, 2022	6045	Healthy Volunteers	Qatar		NGS	ABCG2	rs72552713/C376T	T	0.0001609	No		NA	NA	https://pmc.ncbi.nlm.nih.gov/articles/PMC8847489/
Aboul-Soud et al, 2020	181	Solid tumor patients	Saudi Arabia		NGS	ABCG2	rs2231142/C421A	A	0.21	No		NA	NA	https://www.ncbi.nlm.nih.gov/pmc/articles/PMC7783809/

## Sheet: CACNA1S
Reference (Author, year)	Sample size	Cohort	Country	ethnicity (if mentioned)	Used genotyping method	Gene name	Variant ID	Allele	frequency	Is association tested?	Key effect	Drug	Drug family	Link
Sivadas and Scaria, 2018	193	Healthy Volunteers	Qatar		WGS & WES	CACNA1S	rs12139527	G	0.0958549	No		NA	NA	https://pubmed.ncbi.nlm.nih.gov/29720721/
Sivadas and Scaria, 2018	193	Healthy Volunteers	Qatar		WGS & WES	CACNA1S	rs576536458	G	0	No		NA	NA	https://pubmed.ncbi.nlm.nih.gov/29720721/
Sivadas and Scaria, 2018	193	Healthy Volunteers	Qatar		WGS & WES	CACNA1S	rs146158332	C	0	No		NA	NA	https://pubmed.ncbi.nlm.nih.gov/29720721/
Sivadas and Scaria, 2018	193	Healthy Volunteers	Qatar		WGS & WES	CACNA1S	rs138144724	T	0	No		NA	NA	https://pubmed.ncbi.nlm.nih.gov/29720721/
Sivadas and Scaria, 2018	193	Healthy Volunteers	Qatar		WGS & WES	CACNA1S	rs762394267	A	0	No		NA	NA	https://pubmed.ncbi.nlm.nih.gov/29720721/
Sivadas and Scaria, 2018	193	Healthy Volunteers	Qatar		WGS & WES	CACNA1S	rs139373152	G	0	No		NA	NA	https://pubmed.ncbi.nlm.nih.gov/29720721/
Sivadas and Scaria, 2018	193	Healthy Volunteers	Qatar		WGS & WES	CACNA1S	rs747618077	T	0	No		NA	NA	https://pubmed.ncbi.nlm.nih.gov/29720721/
Sivadas and Scaria, 2018	193	Healthy Volunteers	Qatar		WGS & WES	CACNA1S	rs752513328	T	0	No		NA	NA	https://pubmed.ncbi.nlm.nih.gov/29720721/
Sivadas and Scaria, 2018	193	Healthy Volunteers	Qatar		WGS & WES	CACNA1S	rs753183910	A	0	No		NA	NA	https://pubmed.ncbi.nlm.nih.gov/29720721/
Sivadas and Scaria, 2018	193	Healthy Volunteers	Qatar		WGS & WES	CACNA1S	rs150590855	T	0	No		NA	NA	https://pubmed.ncbi.nlm.nih.gov/29720721/
Sivadas and Scaria, 2018	193	Healthy Volunteers	Qatar		WGS & WES	CACNA1S	rs112236248	T	0	No		NA	NA	https://pubmed.ncbi.nlm.nih.gov/29720721/
Sivadas and Scaria, 2018	193	Healthy Volunteers	Qatar		WGS & WES	CACNA1S	rs35856559	G	0	No		NA	NA	https://pubmed.ncbi.nlm.nih.gov/29720721/
Sivadas and Scaria, 2018	193	Healthy Volunteers	Qatar		WGS & WES	CACNA1S	rs35534614	T	0	No		NA	NA	https://pubmed.ncbi.nlm.nih.gov/29720721/
Sivadas and Scaria, 2018	193	Healthy Volunteers	Qatar		WGS & WES	CACNA1S	rs758594181	T	0	No		NA	NA	https://pubmed.ncbi.nlm.nih.gov/29720721/
Sivadas and Scaria, 2018	193	Healthy Volunteers	Qatar		WGS & WES	RYR1	rs868130533	C	0.012	No		NA	NA	https://pubmed.ncbi.nlm.nih.gov/29720721/
Sivadas and Scaria, 2018	193	Healthy Volunteers	Qatar		WGS & WES	RYR1	rs145044872	A	0.018	No		NA	NA	https://pubmed.ncbi.nlm.nih.gov/29720721/
Rodriguez-Flores et al, 2012	149	Healthy Volunteers	Qatar		Affymetrix	CACNA1S	rs3850625	A	0.08	No		N/A	N/A	Exome Sequencing of Only Seven Qataris Identifies Potentially Deleterious Variants in the Qatari Population - PMC (nih.gov)
Jithesh et al, 2022	6045	Healthy Volunteers	Qatar		NGS	RYR1	rs111888148	A	8.27e-05	No		NA	NA	https://pmc.ncbi.nlm.nih.gov/articles/PMC8847489/
Jithesh et al, 2022	6045	Healthy Volunteers	Qatar		NGS	RYR1	rs756138074	A	8.27e-05	No		NA	NA	https://pmc.ncbi.nlm.nih.gov/articles/PMC8847489/
Jithesh et al, 2022	6045	Healthy Volunteers	Qatar		NGS	RYR1	rs118192174	A	8.27e-05	No		NA	NA	https://pmc.ncbi.nlm.nih.gov/articles/PMC8847489/
Jithesh et al, 2022	6045	Healthy Volunteers	Qatar		NGS	RYR1	rs193922837	A	0.00025	No		NA	NA	https://pmc.ncbi.nlm.nih.gov/articles/PMC8847489/

## Sheet: CYP2B6
Reference (Author, year)	Sample size	Cohort	Country	ethnicity (if mentioned)	Used genotyping method	Gene name	Variant ID	Allele	frequency	Is association tested?	Key effect	Drug	Drug family	Link
Sivadas and Scaria, 2018	193	Healthy volunteers	Qatar		WGS & WES	CYP2B6	rs8192709	T	0.183938	No	NA	NA	NA	https://pubmed.ncbi.nlm.nih.gov/29720721/
Sivadas and Scaria, 2018	193	Healthy volunteers	Qatar		WGS & WES	CYP2B6	rs142421637	T	0	No	NA	NA	NA	https://pubmed.ncbi.nlm.nih.gov/29720721/
Sivadas and Scaria, 2018	193	Healthy volunteers	Qatar		WGS & WES	CYP2B6	rs36079186	C	0	No	NA	NA	NA	https://pubmed.ncbi.nlm.nih.gov/29720721/
Sivadas and Scaria, 2018	193	Healthy volunteers	Qatar		WGS & WES	CYP2B6	rs45482602	A	0.0284974	No	NA	NA	NA	https://pubmed.ncbi.nlm.nih.gov/29720721/
Sivadas and Scaria, 2018	193	Healthy volunteers	Qatar		WGS & WES	CYP2B6	rs28399499	C	0	No	NA	NA	NA	https://pubmed.ncbi.nlm.nih.gov/29720721/
Sivadas and Scaria, 2018	193	Healthy volunteers	Qatar		WGS & WES	CYP2B6	rs147991149	T	0	No	NA	NA	NA	https://pubmed.ncbi.nlm.nih.gov/29720721/
Alazhary et al, 2015	82	Acute myeloid leukemia patients	Egypt		PCR–RFLP	CYP2B6	rs3745274/516G>T	T	0.207	Yes	AML disease progression and outcome	NA	NA	https://journal.waocp.org/?sid=Entrez:PubMed&id=pmid:26107207&key=2015.16.11.4583
Ellison et al, 2012	120	Occupationally exposed to chlorpyrifos	Egypt		AS-PCR	CYP2B6	rs3211371/1459C>T	T	0.038	No		NA	NA	https://www.ncbi.nlm.nih.gov/pmc/articles/PMC3500531/
Ellison et al, 2012	120	Occupationally exposed to chlorpyrifos	Egypt		AS-PCR	CYP2B6	rs2279343/785A>G	G	0.304	No		NA	NA	https://www.ncbi.nlm.nih.gov/pmc/articles/PMC3500531/
Ellison et al, 2012	120	Occupationally exposed to chlorpyrifos	Egypt		AS-PCR	CYP2B6	rs3745274/516G>T	T	0.288	No		NA	NA	https://pubmed.ncbi.nlm.nih.gov/22352331/
Haroun et al, 2015	145	Breast cancer patients	Lebanon		Real time PCR	CYP2B6	rs3211371/1459C>T	T	0.06	Yes	Chemotherapy response	Cyclophosphamide	Cancer	https://pubmed.ncbi.nlm.nih.gov/25428516/
Haroun et al, 2015	145	Breast cancer patients	Lebanon		Real time PCR	CYP2B6	rs2279343/785A>G	G	0.289	Yes	Chemotherapy response	Cyclophosphamide	Cancer	https://pubmed.ncbi.nlm.nih.gov/25428516/
Haroun et al, 2015	145	Breast cancer patients	Lebanon		Real time PCR	CYP2B6	rs3745274/516G>T	T	0.272	Yes	Chemotherapy response	Cyclophosphamide	Cancer	https://pubmed.ncbi.nlm.nih.gov/25428516/
Idrissi et al, 2018	170	77 ACS patients ,and 93 healthy controls	Morocco		PCR-RFLP	CYP2B6	rs3745274/516G>T	T	0.544	Yes	Clopidogrel resistance	Clopidogrel	antiplatelet	https://www.sciencedirect.com/science/article/pii/S2452014418300438
Al-Mahayri et al, 2020	100	Healthy volunteers	United Arab Emirates		NGS	CYP2B6	rs3745274/516G>T	T	0.31	No		NA	NA	https://www.nature.com/articles/s41598-020-78231-3/tables/3
Al-Mahayri et al, 2020	100	Healthy volunteers	United Arab Emirates		NGS	CYP2B6	rs28399499		0.01		No	NA	NA	https://www.nature.com/articles/s41598-020-78231-3/tables/3
Kassogue et al, 2014	112	48 Chronic myeloid leukemia +64 controls	Morocco		PCR-PFLP	CYP2B6	rs3745274/516G>T	T	0.566964	Yes	Response	Imatinib	Cancer	Functional polymorphism of CYP2B6 G15631T is associated with hematologic and cytogenetic response in chronic myeloid leukemia patients treated with imatinib - PubMed (nih.gov)
Al Eitan et al, 2020	128	Healthy volunteers	Jordan	Circassian	MALDI-TOF	CYP2B6	rs3745274/516G>T	T	0.2	No		NA	NA	Genetic Polymorphisms of Pharmacogenes among the Genetically Isolated Circassian Subpopulation from Jordan - PMC (nih.gov)
Al Eitan et al, 2020	128	Healthy volunteers	Jordan	Circassian	MALDI-TOF	CYP2B6	rs28399499	C	0	No		NA	NA	Genetic Polymorphisms of Pharmacogenes among the Genetically Isolated Circassian Subpopulation from Jordan - PMC (nih.gov)
Labib et al, 2016	73	Pediatric rhabdomyosarcoma patients	Egypt		PCR-RFLP	CYP2B6	rs2279343/785A>G	G	0.38	Yes	survival outcome	NA	NA	https://pubmed.ncbi.nlm.nih.gov/27388155/
Labib et al, 2016	73	Pediatric rhabdomyosarcoma patients	Egypt		PCR-RFLP	CYP2B6	rs3745274/516G>T	T	0.27	Yes	survival outcome	NA	NA	https://pubmed.ncbi.nlm.nih.gov/27388155/
Labib et al, 2016	73	Pediatric rhabdomyosarcoma patients	Egypt		PCR-RFLP	CYP2B6	rs3211371/1459C>T	T	0.03	Yes	survival outcome	NA	NA	https://pubmed.ncbi.nlm.nih.gov/27388155/
Jithesh et al, 2022	6045	Healthy Volunteers	Qatar		NGS	CYP2B6	rs2279343/785A>G	G	0.831	No		NA	NA	https://pmc.ncbi.nlm.nih.gov/articles/PMC8847489/
Jithesh et al, 2022	6045	Healthy Volunteers	Qatar		NGS	CYP2B6	rs4803419	T	0.39	No		NA	NA	https://pmc.ncbi.nlm.nih.gov/articles/PMC8847489/
Jithesh et al, 2022	6045	Healthy Volunteers	Qatar		NGS	CYP2B6	rs8192709	T	0.125	No		NA	NA	https://pmc.ncbi.nlm.nih.gov/articles/PMC8847489/
Jithesh et al, 2022	6045	Healthy Volunteers	Qatar		NGS	CYP2B6	rs36118214	A	0.02	No		NA	NA	https://pmc.ncbi.nlm.nih.gov/articles/PMC8847489/
Jithesh et al, 2022	6045	Healthy Volunteers	Qatar		NGS	CYP2B6	rs12721650	C	0.019	No		NA	NA	https://pmc.ncbi.nlm.nih.gov/articles/PMC8847489/
Jithesh et al, 2022	6045	Healthy Volunteers	Qatar		NGS	CYP2B6	rs35303484	G	0.023	No		NA	NA	https://pmc.ncbi.nlm.nih.gov/articles/PMC8847489/
Jithesh et al, 2022	6045	Healthy Volunteers	Qatar		NGS	CYP2B6	rs28399499	C	0.006273	No		NA	NA	https://pmc.ncbi.nlm.nih.gov/articles/PMC8847489/
Jithesh et al, 2022	6045	Healthy Volunteers	Qatar		NGS	CYP2B6	rs12721655	G	8.042e-05	No		NA	NA	https://pmc.ncbi.nlm.nih.gov/articles/PMC8847489/
Jithesh et al, 2022	6045	Healthy Volunteers	Qatar		NGS	CYP2B6	rs3211371/1459C>A	A	0.0001608	No		NA	NA	https://pmc.ncbi.nlm.nih.gov/articles/PMC8847489/
Jithesh et al, 2022	6045	Healthy Volunteers	Qatar		NGS	CYP2B6	rs3786547	C	0.284	No		NA	NA	https://pmc.ncbi.nlm.nih.gov/articles/PMC8847489/
Jithesh et al, 2022	6045	Healthy Volunteers	Qatar		NGS	CYP2B6	rs3745274/516G>T	T	0.278	No		NA	NA	https://pmc.ncbi.nlm.nih.gov/articles/PMC8847489/
Jithesh et al, 2022	6045	Healthy Volunteers	Qatar		NGS	CYP2B6	rs2279343/785A>G	G	0.289	No		NA	NA	https://pmc.ncbi.nlm.nih.gov/articles/PMC8847489/
Jithesh et al, 2022	6045	Healthy Volunteers	Qatar		NGS	CYP2B6	rs8192719	T	0.278	No		NA	NA	https://pmc.ncbi.nlm.nih.gov/articles/PMC8847489/
Aboul-Soud et al, 2021	181	Solid tumor patients	Saudi Arabia		NGS	CYP2B6	rs3745274/516G>T	T	0.29	No		NA	NA	https://www.ncbi.nlm.nih.gov/pmc/articles/PMC7783809/

## Sheet: CYP2C9
Reference (Author, year)	Sample size	Cohort	Country	ethnicity (if mentioned)	Used genotyping method	Gene name	Variant ID	Allele	frequency	Is association tested?	Key effect	Drug	Drug family	Link
Selim et al, 2018	100	Patients on warfarin	Egypt		PCR-RFLP	CYP2C9	*2/rs1799853/430C >T	T	0.1	No	Warfarin dose	Warfarin	Anticoagulant	https://karger.com/aha/article-abstract/139/4/255/15007/Pharmacogenetic-Warfarin-Dosing-Algorithms?redirectedFrom=fulltext
Selim et al, 2018	100	Patients on warfarin	Egypt		PCR-RFLP	CYP2C9	*3/rs1057910/1075A>C	C	0.075	No	Warfarin dose	Warfarin	Anticoagulant	https://karger.com/aha/article-abstract/139/4/255/15007/Pharmacogenetic-Warfarin-Dosing-Algorithms?redirectedFrom=fulltext
Djaffar-Jureidini et al, 2011	161	Healthy Volunteers	Lebanon		PCR-RFLP	CYP2C9	*2/rs1799853/430C >T	T	0.112	No		NA	NA	https://pubmed.ncbi.nlm.nih.gov/21651319/
Djaffar-Jureidini et al, 2011	161	Healthy Volunteers	Lebanon		PCR-RFLP	CYP2C9	*3/rs1057910/1075A>C	C	0.096	No		NA	NA	https://pubmed.ncbi.nlm.nih.gov/21651319/
Al-Eitan, 2020	500	Healthy Volunteers	Jordan		MassARRAY (iPLEX GOLD) system	CYP2C9	*2/rs1799853/430C >T	T	0.13	No		NA	NA	https://www.sciencedirect.com/science/article/abs/pii/S0378111920300779
Sivadas and Scaria, 2018	193	Healthy Volunteers	Qatar		WGS & WES	CYP2C9	*2/rs1799853/430C >T	T	0.114583	No		NA	NA	https://pubmed.ncbi.nlm.nih.gov/29720721/
Sivadas and Scaria, 2018	193	Healthy Volunteers	Qatar		WGS & WES	CYP2C9	*11/rs28371685/1003C>T	T	0	No		NA	NA	https://pubmed.ncbi.nlm.nih.gov/29720721/
Zakaria, 2013	40	Patients on warfarin	Egypt		PCR amplification reverse hybridization	CYP2C9	*2/rs1799853/430C >T	T	0.1	Yes	Warfarin dose	Warfarin	Anticoagulant	https://www.researchgate.net/profile/Nermine-Zakaria/publication/270284995_JOURNAL_OF_PHARMACEUTICAL_AND_BIOMEDICAL_SCIENCES/links/572dba4b08ae7441518f3723/JOURNAL-OF-PHARMACEUTICAL-AND-BIOMEDICAL-SCIENCES.pdf
Zakaria, 2013	40	Patients on warfarin	Egypt		PCR amplification reverse hybridization	CYP2C9	*3/rs1057910/1075A>C	C	0.125	Yes	Warfarin dose	Warfarin	Anticoagulant	https://www.researchgate.net/profile/Nermine-Zakaria/publication/270284995_JOURNAL_OF_PHARMACEUTICAL_AND_BIOMEDICAL_SCIENCES/links/572dba4b08ae7441518f3723/JOURNAL-OF-PHARMACEUTICAL-AND-BIOMEDICAL-SCIENCES.pdf
Mirghani et al, 2011	192	Healthy Volunteers	Saudi Arabia		Real time PCR	CYP2C9	*2/rs1799853/430C >T	T	0.117	No		NA	NA	https://pubmed.ncbi.nlm.nih.gov/21371265/
Mirghani et al, 2011	192	Healthy Volunteers	Saudi Arabia		Real time PCR	CYP2C9	*3/rs1057910/1075A>C	C	0.091	No		NA	NA	https://pubmed.ncbi.nlm.nih.gov/21371265/
Salam et al, 2012	100	patients with type 2 diabetes	Egypt		Real time PCR	CYP2C9	*2/rs1799853/430C >T	T	0.145	Yes	Glucose control	glibenclamide and metformin	Oral Antihyperglycemic	https://link.springer.com/article/10.1007/s00580-012-1620-5
Salam et al, 2012	100	patients with type 2 diabetes	Egypt		Real time PCR	CYP2C9	*3/rs1057910/1075A>C	C	0.135	Yes	Glucose control	glibenclamide and metformin	Oral Antihyperglycemic	https://link.springer.com/article/10.1007/s00580-012-1620-5
Elkhazraji et al, 2018	217	Patients on acenocoumarol	Morocco		PCR-RFLP	CYP2C9	*2/rs1799853/430C >T	T	0.13	Yes	Anticoagulant dose	acenocoumarol	Anticoagulant	https://pubmed.ncbi.nlm.nih.gov/29760340/
Elkhazraji et al, 2018	217	Patients on acenocoumarol	Morocco		PCR-RFLP	CYP2C9	*3/rs1057910/1075A>C	C	0.06	Yes	Anticoagulant dose	acenocoumarol	Anticoagulant	https://pubmed.ncbi.nlm.nih.gov/29760340/
Smires et al, 2013	114	Patients on acenocoumarol	Morocco		TaqMan	CYP2C9	*2/rs1799853/430C >T	T	0.11	Yes	Anticoagulant dose	acenocoumarol	Anticoagulant	https://scite.ai/reports/effect-of-different-genetics-variants-1NEv2y
Smires et al, 2013	114	Patients on acenocoumarol	Morocco		TaqMan	CYP2C9	*3/rs1057910/1075A>C	C	0.03	Yes	Anticoagulant dose	acenocoumarol	Anticoagulant	Influence of genetics and non-genetic factors on acenocoumarol maintenance dose requirement in Moroccan patients - PubMed (nih.gov)
Hamdy et al, 2002	247	Healthy Volunteers	Egypt		PCR-RFLP	CYP2C9	*2/rs1799853/430C >T	T	0.12	No		NA	NA	https://www.ncbi.nlm.nih.gov/pmc/articles/PMC1874334/
Hamdy et al, 2002	247	Healthy Volunteers	Egypt		PCR-RFLP	CYP2C9	*3/rs1057910/1075A>C	C	0.06	No		NA	NA	https://www.ncbi.nlm.nih.gov/pmc/articles/PMC1874334/
Wazwaz, 2022	67	Healthy Volunteers	Palestine		NGS	CYP2C9	*2/rs1799853/430C >T	T	0.082	No		NA	NA	https://scholar.ppu.edu/handle/123456789/8726
Wazwaz, 2022	67	Healthy Volunteers	Palestine		NGS	CYP2C9	*3/rs1057910/1075A>C	C	0.09	No		NA	NA	https://scholar.ppu.edu/handle/123456789/8727
Wazwaz, 2022	67	Healthy Volunteers	Palestine		NGS	CYP2C9	*6/rs9332131/delA	delA	0	No		NA	NA	https://scholar.ppu.edu/handle/123456789/8728
Wazwaz, 2022	67	Healthy Volunteers	Palestine		NGS	CYP2C9	*5/rs28371686/1080C>G	G	0	No		NA	NA	https://scholar.ppu.edu/handle/123456789/8729
Wazwaz, 2022	67	Healthy Volunteers	Palestine		NGS	CYP2C9	rs1934954	C	0.022	No		NA	NA	https://scholar.ppu.edu/handle/123456789/8730
Wazwaz, 2022	67	Healthy Volunteers	Palestine		NGS	CYP2C9	rs2185570	C	0.082	No		NA	NA	https://scholar.ppu.edu/handle/123456789/8731
Wazwaz, 2022	67	Healthy Volunteers	Palestine		NGS	CYP2C9	*9/rs2256871	G	0	No		NA	NA	https://scholar.ppu.edu/handle/123456789/8732
Wazwaz, 2022	67	Healthy Volunteers	Palestine		NGS	CYP2C9	*11/rs28371685/1003C>T	T	0	No		NA	NA	https://scholar.ppu.edu/handle/123456789/8733
Wazwaz, 2022	67	Healthy Volunteers	Palestine		NGS	CYP2C9	*8/rs7900194/449G>A	A	0	No		NA	NA	https://scholar.ppu.edu/handle/123456789/8734
Wazwaz, 2022	67	Healthy Volunteers	Palestine		NGS	CYP2C9	*12/rs9332239	T	0	No		NA	NA	https://scholar.ppu.edu/handle/123456789/8735
Al-Eitan et al, 2019	473	221 Breast Cancer patients + 218 healthy volunteers	Jordan		Sequenom MassARRAY®	CYP2C9	*2/rs1799853/430C >T	T	0.133192	Yes	Breast cancer risk	NA	NA	https://www.ncbi.nlm.nih.gov/pmc/articles/PMC6720417/
Alzolibani et al, 2014	181	95 Vitiligo patients + 86 healthu controls	Saudi Arabia		Real time PCR	CYP2C9	*2/rs1799853/430C >T	T	0.14127	No		NA	NA	https://www.ncbi.nlm.nih.gov/pmc/articles/PMC4069645/
Alzolibani et al, 2014	181	95 Vitiligo patients + 86 healthu controls	Saudi Arabia		Real time PCR	CYP2C9	*3/rs1057910/1075A>C	C	0.09944	No		NA	NA	https://www.ncbi.nlm.nih.gov/pmc/articles/PMC4069645/
Alrashid et al, 2016	108	Patients on warfarin	Kuwait		TaqMan and sequncung	CYP2C9	*2/rs1799853/430C >T	T	0.138888	Yes	Warfarin dose	warfarin	anticoagulant	https://pubmed.ncbi.nlm.nih.gov/26940072/
Alrashid et al, 2016	108	Patients on warfarin	Kuwait		TaqMan and sequncung	CYP2C9	*3/rs1057910/1075A>C	C	0.05	Yes	Warfarin dose	warfarin	anticoagulant	https://pubmed.ncbi.nlm.nih.gov/26940072/
Abdelhedi et al, 2015	258	Healthy Volunteers	Tunisia		PCR-RFLP	CYP2C9	*2/rs1799853/430C >T	T	0.139	No		NA	NA	https://pubmed.ncbi.nlm.nih.gov/26690534/
Abdelhedi et al, 2015	258	Healthy Volunteers	Tunisia		PCR-RFLP	CYP2C9	*3/rs1057910/1075A>C	C	0.081	No		NA	NA	https://pubmed.ncbi.nlm.nih.gov/26690534/
Elfaki et al, 2020	215	119 Type 2 Diabetes + 110 controls	Saudi Arabia		AS-PCR and sequencing	CYP2C9	*3/rs1057910/1075A>C	C	0.152778	Yes	Type 2 Diabetes	NA	NA	https://pubmed.ncbi.nlm.nih.gov/33115391/
Pathare et al, 2012	208	n 214 Omani patients on warfarin therapy	Oman		PCR and the PCR products were submitted for DNA sequencing	CYP2C9	*2/rs1799853/430C >T	T	0.069	Yes	Response	warfarin	anticoagulant	https://www.scirp.org/pdf/OJGen_2012123121432298.pdf
Pathare et al, 2012	208	n 214 Omani patients on warfarin therapy	Oman		Sequencing	CYP2C9	*3/rs1057910/1075A>C	C	0.065	Yes	Response	warfarin	anticoagulant	https://www.scirp.org/pdf/OJGen_2012123121432298.pdf
Pathare et al, 2012	208	n 214 Omani patients on warfarin therapy	Oman		PCR and the PCR products were submitted for DNA sequencing	CYP2C9	*8/rs7900194/449G>A	A	0.007	Yes	Response	warfarin	anticoagulant	https://www.scirp.org/pdf/OJGen_2012123121432298.pdf
Ghozlan et al, 2015	80	Acute coronary syndrome	Egypt		PCR	CYP2C9	*2/rs1799853/430C >T	T	0.0875	Yes	Warfarin dose	Warfarin	Anticoagulants	Impact of CYP2C9 and VKORC1 genetic polymorphisms upon warfarin dose requirements in Egyptian patients with acute coronary syndrome - PubMed (nih.gov)
Ghozlan et al, 2015	80	Acute coronary syndrome	Egypt		PCR	CYP2C9	*3/rs1057910/1075A>C	C	0.0437	Yes	Warfarin dose	Warfarin	Anticoagulants	Impact of CYP2C9 and VKORC1 genetic polymorphisms upon warfarin dose requirements in Egyptian patients with acute coronary syndrome - PubMed (nih.gov)
Al-Eitan et al, 2018	220	Cardiovascular diseases	Jordan		MassARRAY®system (iPLEX GOLD)	CYP2C9	*2/rs1799853/430C >T	T	0.12	Yes	Warfarin Sensitivity and Responsiveness	Warfarin	Anticoagulants	Impact of CYP2C9 and VKORC1 Polymorphisms on Warfarin Sensitivity and Responsiveness in Jordanian Cardiovascular Patients during the Initiation Therapy - PMC (nih.gov)
Al-Eitan et al, 2018	220	Cardiovascular diseases	Jordan		MassARRAY®system (iPLEX GOLD)	CYP2C9	rs4086116	T	0.23	Yes	Warfarin Sensitivity and Responsiveness	Warfarin	Anticoagulants	Impact of CYP2C9 and VKORC1 Polymorphisms on Warfarin Sensitivity and Responsiveness in Jordanian Cardiovascular Patients during the Initiation Therapy - PMC (nih.gov)
Al-Eitan et al, 2018	220	Cardiovascular diseases	Jordan		MassARRAY®system (iPLEX GOLD)	CYP2C9	*3/rs1057910/1075A>C	C	0.1	Yes	Warfarin Sensitivity and Responsiveness	Warfarin	Anticoagulants	Impact of CYP2C9 and VKORC1 Polymorphisms on Warfarin Sensitivity and Responsiveness in Jordanian Cardiovascular Patients during the Initiation Therapy - PMC (nih.gov)
Al-Saikhan et al, 2018	112	Patients on warfarin	Saudi Arabia		TaqMan	CYP2C9	*3/rs1057910/1075A>C	C	0.0535	Yes	Efficacy	Warfarin	Anticoagulants	https://www.researchgate.net/publication/324692393_Impact_of_Cytochrome_P450_2C9_Polymorphism_on_Warfarin_Therapy_in_Saudi_Populatio
Al-Saikhan et al, 2018	112	Patients on warfarin	Saudi Arabia		TaqMan	CYP2C9	*2/rs1799853/430C >T	T	0.098	Yes	Efficacy	Warfarin	Anticoagulants	https://www.researchgate.net/publication/324692393_Impact_of_Cytochrome_P450_2C9_Polymorphism_on_Warfarin_Therapy_in_Saudi_Populatio
Esmerian et al, 2011	231	Patients on warfarin	Lebanon		Real-time PCR	CYP2C9	*2/rs1799853/430C >T	T	0.154	Yes	Dose requirement	Warfarin and acenocoumarol	Anticoagulants	Influence of CYP2C9 and VKORC1 polymorphisms on warfarin and acenocoumarol in a sample of Lebanon people - PubMed (nih.gov)
Esmerian et al, 2011	231	Patients on warfarin	Lebanon		Real-time PCR	CYP2C9	*3/rs1057910/1075A>C	C	0.078	Yes	Dose requirement	Warfarin and acenocoumarol	Anticoagulants	Influence of CYP2C9 and VKORC1 polymorphisms on warfarin and acenocoumarol in a sample of Lebanon people - PubMed (nih.gov)
Mouhrach et al, 2023	55	Acute coronary syndromes patients on clopidogrel	Morocco		GenoChip CYP+ Array	CYP2C9	*2/rs1799853/430C >T	T	0.0545455	Yes	Response	Clopidogrel	Antiplatlets	Influence of CYP450 Enzymes and ABCB1 Polymorphisms on Clopidogrel Response in Moroccan Patients with Acute Coronary Syndromes - PubMed (nih.gov)
Ajmi et al, 2018	246	Patients on acenocoumarol	Tunisia		PCR-RFLP	CYP2C9	*2/rs1799853/430C >T	T	0.222	Yes	Dose requirement	Acenocoumarol	anticoagulants	https://pubmed.ncbi.nlm.nih.gov/29479633/
Ajmi et al, 2018	246	Patients on acenocoumarol	Tunisia		PCR-RFLP	CYP2C9	*3/rs1057910/1075A>C	C	0.189	Yes	Dose requirement	Acenocoumarol	anticoagulants	https://pubmed.ncbi.nlm.nih.gov/29479633/
Sivadas et al, 2016	100	Healthy volunteers	Qatar		WES	CYP2C9	*2/rs1799853/430C >T	T	0.22	Yes	Only frequencies of pharmacogenetic variants	Clopidogrel	Antiplatlets	Landscape of warfarin and clopidogrel pharmacogenetic variants in Qatari population from whole exome datasets - PubMed (nih.gov)
Sivadas et al, 2016	100	Healthy volunteers	Qatar		WES	CYP2C9	*2/rs1799853/430C >T	T	0.12	Yes	Only frequencies of pharmacogenetic variants	Clopidogrel	Antiplatlets	Landscape of warfarin and clopidogrel pharmacogenetic variants in Qatari population from whole exome datasets - PubMed (nih.gov)
Sivadas et al, 2016	100	Healthy volunteers	Qatar		WES	CYP2C9	*3/rs1057910/1075A>C	C	0.02	Yes	Only frequencies of pharmacogenetic variants	Clopidogrel	Antiplatlets	Landscape of warfarin and clopidogrel pharmacogenetic variants in Qatari population from whole exome datasets - PubMed (nih.gov)
Sivadas et al, 2016	100	Healthy volunteers	Qatar		WES	CYP2C9	*8/rs7900194/449G>A	A	0.02	Yes	Only frequencies of pharmacogenetic variants	Clopidogrel	Antiplatlets	Landscape of warfarin and clopidogrel pharmacogenetic variants in Qatari population from whole exome datasets - PubMed (nih.gov)
Sivadas et al, 2016	100	Healthy volunteers	Qatar		WES	CYP2C9	*5/rs28371686/1080C>G	G	0.01	Yes	Only frequencies of pharmacogenetic variants	Clopidogrel	Antiplatlets	Landscape of warfarin and clopidogrel pharmacogenetic variants in Qatari population from whole exome datasets - PubMed (nih.gov)
Al-Eitan et al, 2019	139	Cardiovascular patients	Jordan		MassARRAY System	CYP2C9	*2/rs1799853/430C >T	T	0.129	Yes	Warfarin Sensitivity and Responsiveness	Warfarin	Anticoagulants	Effects of CYP2C9 and VKORC1 polymorphisms on warfarin sensitivity and responsiveness during the stabilization phase of therapy (nih.gov)
Al-Eitan et al, 2019 (b)	139	Cardiovascular patients	Jordan		MassARRAY System	CYP2C9	rs4086116	T	0.255	Yes	Warfarin Sensitivity and Responsiveness	Warfarin	Anticoagulants	Effects of CYP2C9 and VKORC1 polymorphisms on warfarin sensitivity and responsiveness during the stabilization phase of therapy (nih.gov)
Al-Eitan et al, 2019 (b)	139	Cardiovascular patients	Jordan		MassARRAY System	CYP2C9	*3/rs1057910/1075A>C	C	0.112	Yes	Warfarin Sensitivity and Responsiveness	Warfarin	Anticoagulants	Effects of CYP2C9 and VKORC1 polymorphisms on warfarin sensitivity and responsiveness during the stabilization phase of therapy (nih.gov)
Ayesh et al, 2017	101	Cardiovascular patients	Palestine		PCR-RFLP	CYP2C9	*2/rs1799853/430C >T	T	0.136	Yes	Dose requirement	Warfarin	Anticoagulants	Evaluation of CYP2C9- and VKORC1-based pharmacogenetic algorithm for warfarin dose in Gaza-Palestine | Future Science OA (future-science.com)
Ayesh et al, 2017	101	Cardiovascular patients	Palestine		PCR-RFLP	CYP2C9	*3/rs1057910/1075A>C	C	0	Yes	Dose requirement	Warfarin	Anticoagulants	Evaluation of CYP2C9- and VKORC1-based pharmacogenetic algorithm for warfarin dose in Gaza-Palestine | Future Science OA (future-science.com)
Ammari et al, 2023	768	Saudi Warfarin Pharmacogenetic Cohort	Saudi Arabia		Ampliseq NGS panel	CYP2C9	rs9332238	A	0.21	yes	Warfarin dose	warfarin	anticoagulants	https://pubmed.ncbi.nlm.nih.gov/36739459/
Ammari et al, 2023	768	Saudi Warfarin Pharmacogenetic Cohort	Saudi Arabia		Ampliseq NGS panel	CYP2C9	rs9332172	G	0.228	yes	Warfarin dose	warfarin	anticoagulants	https://pubmed.ncbi.nlm.nih.gov/36739459/
Ammari et al, 2023	768	Saudi Warfarin Pharmacogenetic Cohort	Saudi Arabia		Ampliseq NGS panel	CYP2C9	*3/rs1057910/1075A>C	C	0.056	yes	Warfarin dose	warfarin	anticoagulants	https://pubmed.ncbi.nlm.nih.gov/36739459/
Ammari et al, 2023	768	Saudi Warfarin Pharmacogenetic Cohort	Saudi Arabia		Ampliseq NGS panel	CYP2C9	rs9332230	T	0.057	yes	Warfarin dose	warfarin	anticoagulants	https://pubmed.ncbi.nlm.nih.gov/36739459/
Ammari et al, 2023	768	Saudi Warfarin Pharmacogenetic Cohort	Saudi Arabia		Ampliseq NGS panel	CYP2C9	*2/rs1799853/430C >T	T	0.157	yes	Warfarin dose	warfarin	anticoagulants	https://pubmed.ncbi.nlm.nih.gov/36739459/
Ammari et al, 2023	768	Saudi Warfarin Pharmacogenetic Cohort	Saudi Arabia		Ampliseq NGS panel	CYP2C9	rs1057911	T	0.059	yes	Warfarin dose	warfarin	anticoagulants	https://pubmed.ncbi.nlm.nih.gov/36739459/
Ammari et al, 2023	768	Saudi Warfarin Pharmacogenetic Cohort	Saudi Arabia		Ampliseq NGS panel	CYP2C9	rs9332119	C	0.158	yes	Warfarin dose	warfarin	anticoagulants	https://pubmed.ncbi.nlm.nih.gov/36739459/
Ammari et al, 2023	768	Saudi Warfarin Pharmacogenetic Cohort	Saudi Arabia		Ampliseq NGS panel	CYP2C9	rs1934969	A	0.4177	yes	Warfarin dose	warfarin	anticoagulants	https://pubmed.ncbi.nlm.nih.gov/36739459/
Ammari et al, 2023	768	Saudi Warfarin Pharmacogenetic Cohort	Saudi Arabia		Ampliseq NGS panel	CYP2C9	rs2017319	T	0.02495	yes	Warfarin dose	warfarin	anticoagulants	https://pubmed.ncbi.nlm.nih.gov/36739459/
Ammari et al, 2023	768	Saudi Warfarin Pharmacogenetic Cohort	Saudi Arabia		Ampliseq NGS panel	CYP2C9	rs200363544	T	0.01539	yes	Warfarin dose	warfarin	anticoagulants	https://pubmed.ncbi.nlm.nih.gov/36739459/
Ammari et al, 2023	768	Saudi Warfarin Pharmacogenetic Cohort	Saudi Arabia		Ampliseq NGS panel	CYP2C9	rs9332197	C	0.01645	yes	Warfarin dose	warfarin	anticoagulants	https://pubmed.ncbi.nlm.nih.gov/36739459/
Ammari et al, 2023	768	Saudi Warfarin Pharmacogenetic Cohort	Saudi Arabia		Ampliseq NGS panel	CYP2C9	rs191947947	T	0.01752	yes	Warfarin dose	warfarin	anticoagulants	https://pubmed.ncbi.nlm.nih.gov/36739459/
Saladores et al, 2015	78	Breast Cancer	Lebanon		Taqman, AmpliChip P450, Sequonom	CYP2C9	*2/rs1799853/430C >T	T	0.087	yes	Tamoxifen metabolism and clinical outcomes	Tamoxifen	Cancer	https://www.ncbi.nlm.nih.gov/pmc/articles/PMC4308646/
Saladores et al, 2015	78	Breast Cancer	Lebanon		Taqman, AmpliChip P450, Sequonom	CYP2C9	*3/rs1057910/1075A>C	C	0.06	yes	Tamoxifen metabolism and clinical outcomes	Tamoxifen	Cancer	https://www.ncbi.nlm.nih.gov/pmc/articles/PMC4308646/
Saleh et al, 2021	80	thromboembolic disorders	Iraq		Sequencing	CYP2C9	*2/rs1799853/430C >T	T	0.0137	yes	Warfarin dose	warfarin	anticoagulants	https://jkmu.kmu.ac.ir/article_91609_2d0ae32bebc2fd37340d1839411915f3.pdf
Saleh et al, 2021	80	thromboembolic disorders	Iraq		Sequencing	CYP2C9	*3/rs1057910/1075A>C	C	0.094	yes	Warfarin dose	warfarin	anticoagulants	https://jkmu.kmu.ac.ir/article_91609_2d0ae32bebc2fd37340d1839411915f3.pdf
Bader et al, 2019	149	warfarin treated	Qatar		Taqman	CYP2C9	*2/rs1799853/430C >T	T	0.12	yes	Warfarin dose	warfarin	anticoagulants	https://www.nature.com/articles/s41397-019-0116-y
Bader et al, 2019	149	warfarin treated	Qatar		Taqman	CYP2C9	*3/rs1057910/1075A>C	C	0.04	yes	Warfarin dose	warfarin	anticoagulants	https://www.nature.com/articles/s41397-019-0116-y
Al-Eitan et al, 2018	212	Patients treated with warfarin	Jordan		MassARRAY®	CYP2C9	*2/rs1799853/430C >T	T	0.12	yes	Warfarin dose	warfarin	anticoagulants	https://www.ncbi.nlm.nih.gov/pmc/articles/PMC6316567/
Al-Eitan et al, 2018	212	Patients treated with warfarin	Jordan		MassARRAY®	CYP2C9	*11/rs28371685/1003C>T	T	0.0003	yes	Warfarin dose	warfarin	anticoagulants	https://www.ncbi.nlm.nih.gov/pmc/articles/PMC6316567/
Al-Eitan et al, 2018	212	Patients treated with warfarin	Jordan		MassARRAY®	CYP2C9	*5/rs28371686/1080C>G	G	0	yes	Warfarin dose	warfarin	anticoagulants	https://www.ncbi.nlm.nih.gov/pmc/articles/PMC6316567/
Al-Eitan et al, 2018	212	Patients treated with warfarin	Jordan		MassARRAY®	CYP2C9	rs4086116	T	0.23	yes	Warfarin dose	warfarin	anticoagulants	https://www.ncbi.nlm.nih.gov/pmc/articles/PMC6316567/
Al-Eitan et al, 2018	212	Patients treated with warfarin	Jordan		MassARRAY®	CYP2C9	rs72558191	G	0	yes	Warfarin dose	warfarin	anticoagulants	https://www.ncbi.nlm.nih.gov/pmc/articles/PMC6316567/
Al-Eitan et al, 2018	212	Patients treated with warfarin	Jordan		MassARRAY®	CYP2C9	*6/rs9332131/delA	delA	0	yes	Warfarin dose	warfarin	anticoagulants	https://www.ncbi.nlm.nih.gov/pmc/articles/PMC6316567/
Al-Eitan et al, 2018	212	Patients treated with warfarin	Jordan		MassARRAY®	CYP2C9	*12/rs9332239	T	0	yes	Warfarin dose	warfarin	anticoagulants	https://www.ncbi.nlm.nih.gov/pmc/articles/PMC6316567/
Al-Eitan et al, 2018	212	Patients treated with warfarin	Jordan		MassARRAY®	CYP2C9	*3/rs1057910/1075A>C	C	0.1	yes	Warfarin dose	warfarin	anticoagulants	https://www.ncbi.nlm.nih.gov/pmc/articles/PMC6316567/
Zgheib et al, 2020	40	allogeneic hematopoietic cell transplantation patients	Lebanon		DMETPlus array	CYP2C9	*2/rs1799853/430C >T	T	0.21	yes	Cyclosporin toxicity	cyclosporin	Immunosupressants	https://pubmed.ncbi.nlm.nih.gov/32094096/
Zgheib et al, 2020	40	allogeneic hematopoietic cell transplantation patients	Lebanon		DMETPlus array	CYP2C9	*3/rs1057910/1075A>C	C	0.08	yes	Cyclosporin toxicity	cyclosporin	Immunosupressants	https://pubmed.ncbi.nlm.nih.gov/32094096/
Zgheib et al, 2020	40	allogeneic hematopoietic cell transplantation patients	Lebanon		DMETPlus array	CYP2C9	*6/rs9332131/delA	delA	0.01	yes	Cyclosporin toxicity	cyclosporin	Immunosupressants	https://pubmed.ncbi.nlm.nih.gov/32094096/
Sridharan et al, 2023	218	Patients treated with warfarin	Bahrain		Real time PCR	CYP2C9	*2/rs1799853/430C >T	T	0.112385	yes	Warfarin dose	warfarin	anticoagulants	https://pubmed.ncbi.nlm.nih.gov/36897104/
Sridharan et al, 2023	218	Patients treated with warfarin	Bahrain		Real time PCR	CYP2C9	*3/rs1057910/1075A>C	C	0.059633	yes	Warfarin dose	warfarin	anticoagulants	https://pubmed.ncbi.nlm.nih.gov/36897104/
Ekladious et al, 2013	84	Patients treated with warfarin	Egypt		Real time PCR	CYP2C9	*3/rs1057910/1075A>C	C	0.107143	yes	Warfarin dose	warfarin	anticoagulants	https://pubmed.ncbi.nlm.nih.gov/23839801/
Bazan et al, 2012	63	Patients treated with warfarin	Egypt		Taqman	CYP2C9	*2/rs1799853/430C >T	T	0.0714286	yes	Warfarin dose	warfarin	anticoagulants	https://pubmed.ncbi.nlm.nih.gov/22851439/
Bazan et al, 2012	63	Patients treated with warfarin	Egypt		Taqman	CYP2C9	*3/rs1057910/1075A>C	C	0.0952381	yes	Warfarin dose	warfarin	anticoagulants	https://pubmed.ncbi.nlm.nih.gov/22851439/
Al-Mahayri et al, 2020	100	healthy volunteers	United Arab Emirates		NGS	CYP2C9	*2/rs1799853/430C >T	T	0.11	no		NA	NA	https://www.nature.com/articles/s41598-020-78231-3/tables/3
Al-Mahayri et al, 2020	100	healthy volunteers	United Arab Emirates		NGS	CYP2C9	*3/rs1057910/1075A>C	C	0.07	no		NA	NA	https://www.nature.com/articles/s41598-020-78231-3/tables/3
Azzam et al, 2016	71	41 warfarin resistant+30 warfarin responders	Egypt		PCR-ARMS	CYP2C9	*2/rs1799853/430C >T	T	0.0985915	yes	warfarin resistance	warfarin	anticoagulants	https://pubmed.ncbi.nlm.nih.gov/24978953/
Azzam et al, 2016	71	41 warfarin resistant+30 warfarin responders	Egypt		PCR-ARMS	CYP2C9	*3/rs1057910/1075A>C	C	0.0704225	yes	warfarin resistance	warfarin	anticoagulants	https://pubmed.ncbi.nlm.nih.gov/24978953/
Pathare et al, 2012 (b)	212	Patients treated with warfarin	Oman		Sequencing	CYP2C9	*2/rs1799853/430C >T	T	0.0697115	yes	Warfarin dose	warfarin	anticoagulants	https://www.nature.com/articles/jhg201294.pdf
Pathare et al, 2012 (b)	212	Patients treated with warfarin	Oman		Sequencing	CYP2C9	*3/rs1057910/1075A>C	C	0.0649038	yes	Warfarin dose	warfarin	anticoagulants	https://www.nature.com/articles/jhg201294.pdf
Pathare et al, 2012 (b)	212	Patients treated with warfarin	Oman		Sequencing	CYP2C9	*8/rs7900194/449G>A	A	0.00721154	yes	Warfarin dose	warfarin	anticoagulants	https://www.nature.com/articles/jhg201294.pdf
Pathare et al, 2012 (c)	220	healthy volunteers	Oman		Sequencing	CYP2C9	*2/rs1799853/430C >T	T	0.08	No		NA	NA	https://pubmed.ncbi.nlm.nih.gov/22452429/
Pathare et al, 2012 (c)	220	healthy volunteers	Oman		Sequencing	CYP2C9	*3/rs1057910/1075A>C	C	0.07	No		NA	NA	https://pubmed.ncbi.nlm.nih.gov/22452429/
Pathare et al, 2012 (c)	220	healthy volunteers	Oman		Sequencing	CYP2C9	*4/rs56165452/76T>C	C	0	No		NA	NA	https://pubmed.ncbi.nlm.nih.gov/22452429/
Pathare et al, 2012 (c)	220	healthy volunteers	Oman		Sequencing	CYP2C9	*5/rs28371686/1080C>G	G	0	No		NA	NA	https://pubmed.ncbi.nlm.nih.gov/22452429/
Pathare et al, 2012 (c)	220	healthy volunteers	Oman		Sequencing	CYP2C9	*8/rs7900194/449G>A	A	0.01	No		NA	NA	https://pubmed.ncbi.nlm.nih.gov/22452429/
Pathare et al, 2012 (c)	220	healthy volunteers	Oman		Sequencing	CYP2C9	*11/rs28371685/1003C>T	T	0	No		NA	NA	https://pubmed.ncbi.nlm.nih.gov/22452429/
Eissa, 2016	72	anticoagulation clinic	Iraq	Kurds	PCR-RFLP	CYP2C9	*2/rs1799853/430C >T	T	0.264	yes	Warfarin dose	warfarin	anticoagulants	https://www.iasj.net/iasj/download/484588f4c4c2cee4
Eissa, 2016	72	anticoagulation clinic	Iraq	Kurds	PCR-RFLP	CYP2C9	*3/rs1057910/1075A>C	C	0.104	yes	Warfarin dose	warfarin	anticoagulants	https://www.iasj.net/iasj/download/484588f4c4c2cee4
Hassouna, 2006	346	196 Patients on warfarin + 150 healthy volunteers	Egypt		PCR-RFLP	CYP2C9	*2/rs1799853/430C >T	T	0.201	Yes	Warfarin dose	Warfarin	Anticoagulants	https://www.academia.edu/105278122/Cytochrome_P450_2C9_Polymorphisms_Contribution_to_Warfarin_Sensitivity_and_Prevalence_in_Egyptian_Population?uc-sb-sw=8857871
Hassouna, 2006	346	196 Patients on warfarin + 150 healthy volunteers	Egypt		PCR-RFLP	CYP2C9	*3/rs1057910/1075A>C	C	0.099	Yes	Warfarin dose	Warfarin	Anticoagulants	https://www.academia.edu/105278122/Cytochrome_P450_2C9_Polymorphisms_Contribution_to_Warfarin_Sensitivity_and_Prevalence_in_Egyptian_Population?uc-sb-sw=8857871
Jithesh et al, 2022	6045	Healthy Volunteers	Qatar		NGS	CYP2C9	*2/rs1799853/430C >T	T	0.117	No		NA	NA	https://pmc.ncbi.nlm.nih.gov/articles/PMC8847489/
Jithesh et al, 2022	6045	Healthy Volunteers	Qatar		NGS	CYP2C9	rs1934969	T	0.563	No		NA	NA	https://pmc.ncbi.nlm.nih.gov/articles/PMC8847489/
Jithesh et al, 2022	6045	Healthy Volunteers	Qatar		NGS	CYP2C9	rs10509680	T	0.053	No		NA	NA	https://pmc.ncbi.nlm.nih.gov/articles/PMC8847489/
Jithesh et al, 2022	6045	Healthy Volunteers	Qatar		NGS	CYP2C9	rs28371686	G	0.0004825	No		NA	NA	https://pmc.ncbi.nlm.nih.gov/articles/PMC8847489/
Jithesh et al, 2022	6045	Healthy Volunteers	Qatar		NGS	CYP2C9	*12/rs9332239	T	0.0001608	No		NA	NA	https://pmc.ncbi.nlm.nih.gov/articles/PMC8847489/
Jithesh et al, 2022	6045	Healthy Volunteers	Qatar		NGS	CYP2C9	rs4086116	T	0.192	No		NA	NA	https://pmc.ncbi.nlm.nih.gov/articles/PMC8847489/
Jithesh et al, 2022	6045	Healthy Volunteers	Qatar		NGS	CYP2C9	rs4917639	C	0.192	No		NA	NA	https://pmc.ncbi.nlm.nih.gov/articles/PMC8847489/
Jithesh et al, 2022	6045	Healthy Volunteers	Qatar		NGS	CYP2C9	*11/rs28371685/1003C>T	T	0.004825	No		NA	NA	https://pmc.ncbi.nlm.nih.gov/articles/PMC8847489/
Jithesh et al, 2022	6045	Healthy Volunteers	Qatar		NGS	CYP2C9	*3/rs1057910/1075A>C	C	0.053	No		NA	NA	https://pmc.ncbi.nlm.nih.gov/articles/PMC8847489/
Aboul-Soud et al, 2021	181	Solid tumor patients	Saudi Arabia		NGS	CYP2C9	*2/rs1799853/430C >T	T	0.19	No		NA	NA	https://www.ncbi.nlm.nih.gov/pmc/articles/PMC7783809/
Aboul-Soud et al, 2021	181	Solid tumor patients	Saudi Arabia		NGS	CYP2C9	*3/rs1057910/1075A>C	C	0.09	No		NA	NA	https://www.ncbi.nlm.nih.gov/pmc/articles/PMC7783809/
Goljan et al, 2022	11889	Healthy Volunteers	Saudi Arabia		NGS	CYP2C9	*2/rs1799853/430C >T	T	0.134	No		NA	NA	https://journals.plos.org/plosone/article?id=10.1371/journal.pone.0263137
Goljan et al, 2022	11889	Healthy Volunteers	Saudi Arabia		NGS	CYP2C9	*3/rs1057910/1075A>C	C	0.053	No		NA	NA	https://journals.plos.org/plosone/article?id=10.1371/journal.pone.0263137
Goljan et al, 2022	11889	Healthy Volunteers	Saudi Arabia		NGS	CYP2C9	*4/rs56165452/76T>C	C	0	No		NA	NA	https://journals.plos.org/plosone/article?id=10.1371/journal.pone.0263137
Goljan et al, 2022	11889	Healthy Volunteers	Saudi Arabia		NGS	CYP2C9	*5/rs28371686/1080C>G	G	0.002	No		NA	NA	https://journals.plos.org/plosone/article?id=10.1371/journal.pone.0263137
Goljan et al, 2022	11889	Healthy Volunteers	Saudi Arabia		NGS	CYP2C9	*6/rs9332131/delA	delA	0.001	No		NA	NA	https://journals.plos.org/plosone/article?id=10.1371/journal.pone.0263137
Goljan et al, 2022	11889	Healthy Volunteers	Saudi Arabia		NGS	CYP2C9	*7/rs67807361	A	0.0001	No		NA	NA	https://journals.plos.org/plosone/article?id=10.1371/journal.pone.0263137
Goljan et al, 2022	11889	Healthy Volunteers	Saudi Arabia		NGS	CYP2C9	*8/rs7900194/449G>A	A	0.005	No		NA	NA	https://journals.plos.org/plosone/article?id=10.1371/journal.pone.0263137
Goljan et al, 2022	11889	Healthy Volunteers	Saudi Arabia		NGS	CYP2C9	*9/rs2256871	G	0.007	No		NA	NA	https://journals.plos.org/plosone/article?id=10.1371/journal.pone.0263137
Goljan et al, 2022	11889	Healthy Volunteers	Saudi Arabia		NGS	CYP2C9	*11/rs28371685/1003C>T	T	0.006	No		NA	NA	https://journals.plos.org/plosone/article?id=10.1371/journal.pone.0263137
Goljan et al, 2022	11889	Healthy Volunteers	Saudi Arabia		NGS	CYP2C9	*12/rs9332239	T	0.0001	No		NA	NA	https://journals.plos.org/plosone/article?id=10.1371/journal.pone.0263137
Goljan et al, 2022	11889	Healthy Volunteers	Saudi Arabia		NGS	CYP2C9	*13/rs72558187	C	0	No		NA	NA	https://journals.plos.org/plosone/article?id=10.1371/journal.pone.0263137
Goljan et al, 2022	11889	Healthy Volunteers	Saudi Arabia		NGS	CYP2C9	*14/rs72558189	A	0.0001	No		NA	NA	https://journals.plos.org/plosone/article?id=10.1371/journal.pone.0263137
Goljan et al, 2022	11889	Healthy Volunteers	Saudi Arabia		NGS	CYP2C9	*24/rs749060448	A	0.0001	No		NA	NA	https://journals.plos.org/plosone/article?id=10.1371/journal.pone.0263137
Goljan et al, 2022	11889	Healthy Volunteers	Saudi Arabia		NGS	CYP2C9	*32/rs868182778	T	0.0001	No		NA	NA	https://journals.plos.org/plosone/article?id=10.1371/journal.pone.0263137
Goljan et al, 2022	11889	Healthy Volunteers	Saudi Arabia		NGS	CYP2C9	*33/rs200183364	A	0.003	No		NA	NA	https://journals.plos.org/plosone/article?id=10.1371/journal.pone.0263137
Goljan et al, 2022	11889	Healthy Volunteers	Saudi Arabia		NGS	CYP2C9	*36/rs114071557	G	0.0001	No		NA	NA	https://journals.plos.org/plosone/article?id=10.1371/journal.pone.0263137
Goljan et al, 2022	11889	Healthy Volunteers	Saudi Arabia		NGS	CYP2C9	*39/rs762239445	T	0.0001	No		NA	NA	https://journals.plos.org/plosone/article?id=10.1371/journal.pone.0263137
Goljan et al, 2022	11889	Healthy Volunteers	Saudi Arabia		NGS	CYP2C9	*43/rs767576260	T	0.0001	No		NA	NA	https://journals.plos.org/plosone/article?id=10.1371/journal.pone.0263137
Goljan et al, 2022	11889	Healthy Volunteers	Saudi Arabia		NGS	CYP2C9	*44/rs200965026	T	0.0001	No		NA	NA	https://journals.plos.org/plosone/article?id=10.1371/journal.pone.0263137
Goljan et al, 2022	11889	Healthy Volunteers	Saudi Arabia		NGS	CYP2C9	*45/rs199523631	T	0.0001	No		NA	NA	https://journals.plos.org/plosone/article?id=10.1371/journal.pone.0263137
Goljan et al, 2022	11889	Healthy Volunteers	Saudi Arabia		NGS	CYP2C9	*60/rs767284820	C	0.0001	No		NA	NA	https://journals.plos.org/plosone/article?id=10.1371/journal.pone.0263137

## Sheet: CYP2C19
Reference (Author, year)	Sample size	Cohort	Country	ethnicity (if mentioned)	Used genotyping method	Gene name	Variant ID	Allele	frequency	Is association tested?	Key effect	Drug	Drug family	Link
Fathy et al, 2018	230	Acute coronary syndrome patients	Egypt		pyrosequencing	CYP2C19	*2/rs4244285/681 G>A	A	0.13	Yes	Major adverse cardiovascular events (MACE)	Clopidogrel	Antiplatelets	https://www.ncbi.nlm.nih.gov/pmc/articles/PMC9903350/
Jabir and Hoidy, 2018	75	50 Breast cancer patients + 25 Healthy volunteers	Iraq		Conventional PCR	CYP2C19	*2/rs4244285/681 G>A	A	0.18	Yes	Risk of breast cancer	NA	NA	https://pubmed.ncbi.nlm.nih.gov/29482947/
Al-Eitan, 2020	500	Healthy volunteers	Jordan		MassARRAY (iPLEX GOLD) system	CYP2C19	*2/rs4244285/681 G>A	A	0.09	No		NA	NA	https://www.sciencedirect.com/science/article/abs/pii/S0378111920300779
Aga et al, 2020	100	patients under high risk of cardiovascular diseases	Iraq		PCR-RFLP	CYP2C19	*2/rs4244285/681 G>A	A	0.128	Yes	Clopidogrel efficacy	clopidogrel	Antiplatelets	https://pubmed.ncbi.nlm.nih.gov/33215448/
Jureidini et al, 2011	161	Healthy Volunteers	Lebanon		PCR–RFLP	CYP2C19	*2/rs4244285/681 G>A	A	0.13	No		NA	NA	https://pubmed.ncbi.nlm.nih.gov/21380557/
Yasin et al, 2017	260	Healthy volunteers	Jordan		PCR-RFLP	CYP2C19	*2/rs4244285/681 G>A	A	0.3365	No		NA	NA	https://www.ajol.info/index.php/tjpr/article/view/149911
Al-Rubaish et al, 2021	256	Ischemic stroke patients	Saudi Arabia		TaqMan	CYP2C19	*2/rs4244285/681 G>A	A	0.21	No		NA	NA	https://www.degruyter.com/document/doi/10.1515/dmpt-2021-0104/html
Khalil and Elkhawad, 2018	53	Peptic ulcer patients	Sudan		PCR-RFLP	CYP2C19	*2/rs4244285/681 G>A	A	0.358491	Yes	Response	Omeprazole	PPI	https://www.alliedacademies.org/articles/a-study-of-cyp2c192-3-and-7-in-different-sudanese-ethnic-groups-and-their-response-to-omeprazole-based-triple-therapy-in-khartoum-10572.html
Khalil and Elkhawad, 2018	53	Peptic ulcer patients	Sudan		PCR-RFLP	CYP2C19	*3/rs4986893/636G>A	A	0.160377	Yes	Response	Omeprazole	PPI	https://www.alliedacademies.org/articles/a-study-of-cyp2c192-3-and-7-in-different-sudanese-ethnic-groups-and-their-response-to-omeprazole-based-triple-therapy-in-khartoum-10572.html
Khalil and Elkhawad, 2018	53	Peptic ulcer patients	Sudan		PCR-RFLP	CYP2C19	*7/rs72558186	A	0.0566038	Yes	Response	Omeprazole	PPI	https://www.alliedacademies.org/articles/a-study-of-cyp2c192-3-and-7-in-different-sudanese-ethnic-groups-and-their-response-to-omeprazole-based-triple-therapy-in-khartoum-10572.html
Nassar et al, 2014	100	Group one included 100 unrelated Palestinian subjects (24–84 years old) geographically originating from the West Bank and Jerusalem.	Palestine		ARMS and RFLP PCR	CYP2C19	*2/rs4244285/681 G>A	A	0.095	No	Clopidogrel resistance	Clopidogrel	antiplatelet	https://www.ncbi.nlm.nih.gov/pmc/articles/PMC4287958/
Nassar et al, 2014	120	Occupationally exposed to chlorpyrifos	Egypt		ASM-PCR	CYP2C19	*2/rs4244285/681 G>A	A	0.038	No		NA	NA	https://www.ncbi.nlm.nih.gov/pmc/articles/PMC3500531/
Nassar et al, 2014	120	Occupationally exposed to chlorpyrifos	Egypt		ASM-PCR	CYP2C19	*9/rs17884712/431G>A	A	0	No		NA	NA	https://www.ncbi.nlm.nih.gov/pmc/articles/PMC3500531/
Nassar et al, 2014	247	Healthy Volunteers	Egypt		PCR-RFLP	CYP2C19	*2/rs4244285/681 G>A	A	0.11	No		NA	NA	https://www.ncbi.nlm.nih.gov/pmc/articles/PMC1874334/
Nassar et al, 2014	247	Healthy Volunteers	Egypt		PCR-RFLP	CYP2C19	*3/rs4986893/636G>A	A	0.002	No		NA	NA	https://www.ncbi.nlm.nih.gov/pmc/articles/PMC1874334/
Wazwaz, 2022	67	Healthy Volunteers	Palestine		NGS	CYP2C19	*2/rs4244285/681 G>A	A	0.1	No		NA	NA	https://scholar.ppu.edu/bitstream/handle/123456789/8726/Allele%20frequencies%20of%20CYP2C9%2C%20CYP2C19%2C%20and%20CYP2D6%20in%20the%20palesinian%20population.pdf?sequence=1&isAllowed=y
Wazwaz, 2022	67	Healthy Volunteers	Palestine		NGS	CYP2C19	*3/rs4986893/636G>A	A	0	No		NA	NA	https://scholar.ppu.edu/bitstream/handle/123456789/8726/Allele%20frequencies%20of%20CYP2C9%2C%20CYP2C19%2C%20and%20CYP2D6%20in%20the%20palesinian%20population.pdf?sequence=1&isAllowed=y
Wazwaz, 2022	67	Healthy Volunteers	Palestine		NGS	CYP2C19	*17/rs12248560/−806 C>T	T	0.024	No		NA	NA	https://scholar.ppu.edu/bitstream/handle/123456789/8726/Allele%20frequencies%20of%20CYP2C9%2C%20CYP2C19%2C%20and%20CYP2D6%20in%20the%20palesinian%20population.pdf?sequence=1&isAllowed=y
Wazwaz, 2022	67	Healthy Volunteers	Palestine		NGS	CYP2C19	*4/rs28399504	G	0	No		NA	NA	https://scholar.ppu.edu/bitstream/handle/123456789/8726/Allele%20frequencies%20of%20CYP2C9%2C%20CYP2C19%2C%20and%20CYP2D6%20in%20the%20palesinian%20population.pdf?sequence=1&isAllowed=y
Wazwaz, 2022	67	Healthy Volunteers	Palestine		NGS	CYP2C19	rs3814637	T	0.104	No		NA	NA	https://scholar.ppu.edu/bitstream/handle/123456789/8726/Allele%20frequencies%20of%20CYP2C9%2C%20CYP2C19%2C%20and%20CYP2D6%20in%20the%20palesinian%20population.pdf?sequence=1&isAllowed=y
Wazwaz, 2022	67	Healthy Volunteers	Palestine		NGS	CYP2C19	rs41291556	C	0	No		NA	NA	https://scholar.ppu.edu/bitstream/handle/123456789/8726/Allele%20frequencies%20of%20CYP2C9%2C%20CYP2C19%2C%20and%20CYP2D6%20in%20the%20palesinian%20population.pdf?sequence=1&isAllowed=y
Saqer and Abumarzoq, 2017	213	Healthy Volunteers	Palestine		PCR followed by agrose gel	CYP2C19	*3/rs4986893/636G>A	A	0.308	No		NA	NA	https://www.thepharmajournal.com/archives/2017/vol6issue3/PartB/6-1-41-799.pdf
Al-Eitan et al, 2019	473	221 Breast Cancer patients + 218 healthy volunteers	Jordan		Sequenom MassARRAY®	CYP2C19	*2/rs4244285/681 G>A	A	0.093	Yes	Breast Cancer risk	NA	NA	https://www.ncbi.nlm.nih.gov/pmc/articles/PMC6720417/
Al-Eitan et al, 2021	468	251 peptic ulcer patients with H. pylori + 217 controls	Jordan		Sequenom MassARRAY® system	CYP2C19	*15/rs17882687/55A>C	C	0.01	Yes	Helicobacter pylori infection severity	NA	NA	https://www.ncbi.nlm.nih.gov/pmc/articles/PMC7989310/
Al-Eitan et al, 2021	468	252 peptic ulcer patients with H. pylori + 217 controls	Jordan		Sequenom MassARRAY® system	CYP2C19	rs6413438	T	0	Yes	Helicobacter pylori infection severity	NA	NA	https://www.ncbi.nlm.nih.gov/pmc/articles/PMC7989310/
Al-Eitan et al, 2021	468	253 peptic ulcer patients with H. pylori + 217 controls	Jordan		Sequenom MassARRAY® system	CYP2C19	*3/rs4986893/636G>A	A	0	Yes	Helicobacter pylori infection severity	NA	NA	https://www.ncbi.nlm.nih.gov/pmc/articles/PMC7989310/
Al-Eitan et al, 2021	468	254 peptic ulcer patients with H. pylori + 217 controls	Jordan		Sequenom MassARRAY® system	CYP2C19	*13/rs17879685/87290C>T	T	0	Yes	Helicobacter pylori infection severity	NA	NA	https://www.ncbi.nlm.nih.gov/pmc/articles/PMC7989310/
Berradi et al, 2021	220	115 lung cancer patients + 105 healthycontrols	Morocco		PCR-RFLP	CYP2C19	*2/rs4244285/681 G>A	A	0.109	Yes	Lung cancer	NA	NA	https://pdf.sciencedirectassets.com/313776/1-s2.0-S2452014421X00040/1-s2.0-S2452014421002995/main.pdf?X-Amz-Security-Token=IQoJb3JpZ2luX2VjEDMaCXVzLWVhc3QtMSJIMEYCIQCv8cMevF6ePAse3XHMUJ1FzbqpMHzoPiUeRfCNA5LIKAIhAKIhTMsTFp7dflxEbX%2BHQxKbzUxxZ2QIbIbalvVfV%2BJOKrwFCMz%2F%2F%2F%2F%2F%2F%2F%2F%2F%2FwEQBRoMMDU5MDAzNTQ2ODY1Igwi0TkEeM0ECIOfmKYqkAVr6pEtNygArxmacHs4HMRVZMWd54D%2BjYTojtKwTgHcpM12fgQD7N83RC…
Berradi et al, 2021	220	115 lung cancer patients + 105 healthycontrols	Morocco		PCR-RFLP	CYP2C19	*3/rs4986893/636G>A	A	0.0522	Yes	Lung cancer	NA	NA	https://pdf.sciencedirectassets.com/313776/1-s2.0-S2452014421X00040/1-s2.0-S2452014421002995/main.pdf?X-Amz-Security-Token=IQoJb3JpZ2luX2VjEDMaCXVzLWVhc3QtMSJIMEYCIQCv8cMevF6ePAse3XHMUJ1FzbqpMHzoPiUeRfCNA5LIKAIhAKIhTMsTFp7dflxEbX%2BHQxKbzUxxZ2QIbIbalvVfV%2BJOKrwFCMz%2F%2F%2F%2F%2F%2F%2F%2F%2F%2FwEQBRoMMDU5MDAzNTQ2ODY1Igwi0TkEeM0ECIOfmKYqkAVr6pEtNygArxmacHs4HMRVZMWd54D%2BjYTojtKwTgHcpM12fgQD7N83RC…
Abdelhedi et al, 2015	258	Healthy Volunteers	Tunisia		PCR-RFLP	CYP2C19	*2/rs4244285/681 G>A	A	0.09	No		NA	NA	https://pubmed.ncbi.nlm.nih.gov/26690534/
Abdelhedi et al, 2015	258	Healthy Volunteers	Tunisia		PCR-RFLP	CYP2C19	*17/rs12248560/−806 C>T	T	0.213	No		NA	NA	https://pubmed.ncbi.nlm.nih.gov/26690534/
Abdelhedi et al, 2015	100	Healthy Volunteers	Kuwait		PCR-RFLP	CYP2C19	*2/rs4244285/681 G>A	A	0.105	No		NA	NA	https://pubmed.ncbi.nlm.nih.gov/26690534/
Abdelhedi et al, 2015	100	Healthy Volunteers	Kuwait		PCR-RFLP	CYP2C19	*17/rs12248560/−806 C>T	T	0.25	No		NA	NA	https://pubmed.ncbi.nlm.nih.gov/26690534/
Abdelhedi et al, 2015	75	Healthy Volunteers	Bahrain		PCR-RFLP	CYP2C19	*2/rs4244285/681 G>A	A	0.146	No		NA	NA	https://pubmed.ncbi.nlm.nih.gov/26690534/
Abdelhedi et al, 2015	75	Healthy Volunteers	Bahrain		PCR-RFLP	CYP2C19	*17/rs12248560/−806 C>T	T	0.273	No		NA	NA	https://pubmed.ncbi.nlm.nih.gov/26690534/
Chouchene et al, 2018	150	Coronary artery disease patients	Tunisia		PCR-RFLP	CYP2C19	*2/rs4244285/681 G>A	A	0.0866	Yes	Clopidogrel response	Clopidogrel	antiplatelet	https://pubmed.ncbi.nlm.nih.gov/30073432/
Ammar et al, 2021	51	Schizophrenic patients	Tunisia		PCR-RFLP	CYP2C19	*2/rs4244285/681 G>A	A	0.1274	Yes	Response	Clozapine	antipsychotic	https://www.nature.com/articles/s41397-021-00231-x
Elfaki et al, 2020	229	119 Type 2 Diabetes + 110 controls	Saudi Arabia		AS-PCR and sequencing	CYP2C19	*3/rs4986893/636G>A	A	0.153	Yes	Type 2 Diabetes	NA	NA	https://pubmed.ncbi.nlm.nih.gov/33115391/
Abdelhédi et al, 2018	213	Coronary patients on clopidogrel	Tunisia		PCR-RFLP	CYP2C19	*2/rs4244285/681 G>A	A	0.101	Yes	Major adverse cardiovascular events (MACE)	Clopidogrel	Antiplatletes	(14) (PDF) Impact of clopidogrel plasmatic levels, CYP2C19 polymorphisms and drug-drug interactions on clinical outcome in coronary artery disease patients (researchgate.net)
Abdelhédi et al, 2018	213	Coronary patients on clopidogrel	Tunisia		PCR-RFLP	CYP2C19	*17/rs12248560/−806 C>T	T	0.244	Yes	Major adverse cardiovascular events (MACE)	Clopidogrel	Antiplatletes	(14) (PDF) Impact of clopidogrel plasmatic levels, CYP2C19 polymorphisms and drug-drug interactions on clinical outcome in coronary artery disease patients (researchgate.net)
Meman et al, 2014	170	Various cardiac patients	Saudi Arabia		Real time PCR	CYP2C19	*2/rs4244285/681 G>A	A	0.255	Yes	Platelet function	Clopidogrel	Antiplatletes	https://bmcgenomics.biomedcentral.com/articles/10.1186/1471-2164-15-S2-P21
Meman et al, 2014	170	Various cardiac patients	Saudi Arabia		Real time PCR	CYP2C19	*3/rs4986893/636G>A	A	0	Yes	Platelet function	Clopidogrel	Antiplatletes	https://bmcgenomics.biomedcentral.com/articles/10.1186/1471-2164-15-S2-P22
Khalaf et al, 2016	90	Coronary angioplasty patients	Saudi Arabia		Real time PCR	CYP2C19	*2/rs4244285/681 G>A	A	0.322	Yes	Platelet reactivity units	Clopidogrel	Antiplatletes	https://www.eurekaselect.com/article/71915
Khalaf et al, 2016	90	Coronary angioplasty patients	Saudi Arabia		Real time PCR	CYP2C19	*3/rs4986893/636G>A	A	0	Yes	Platelet reactivity units	Clopidogrel	Antiplatletes	https://www.eurekaselect.com/article/71916
Abid et al, 2013	100	Cardiovascular events patients	Tunisia		allele-specific polyme- rase chain reaction	CYP2C19	*2/rs4244285/681 G>A	A	0.115	Yes	Cardiovascular events	Clopidogrel	Antiplatletes	https://www.scirp.org/journal/paperinformation?paperid=26541
Abid et al, 2013	100	Cardiovascular events patients	Tunisia		allele-specific polyme- rase chain reaction	CYP2C19	*3/rs4986893/636G>A	A	0	Yes	Cardiovascular events	Clopidogrel	Antiplatletes	https://www.scirp.org/journal/paperinformation?paperid=26542
Khedhaier et al, 2008	560	Breast cancer	Tunisia		PCR-RFLP	CYP2C19	*2/rs4244285/681 G>A	A	0.101786	Yes	Breast cancer susceptibility and prognosis	chemotherapy	NA	https://bmccancer.biomedcentral.com/articles/10.1186/1471-2407-8-109
Boucenna et al, 2022	97	Breast cancer	Algeria		Real time PCR	CYP2C19	*2/rs4244285/681 G>A	A	0.053	Yes	Tamoxifen metabolites	Tamoxifen	Anti cancer	Influence of CYP2D6, CYP2C19 and CYP3A5 polymorphisms on plasma levels of tamoxifen metabolites in Algerian women with ER+ breast cancer | Egyptian Journal of Medical Human Genetics | Full Text (springeropen.com)
Boucenna et al, 2022	97	Breast cancer	Algeria		Real time PCR	CYP2C19	*17/rs12248560/−806 C>T	T	0.011	Yes	Tamoxifen metabolites	Tamoxifen	Anti cancer	Influence of CYP2D6, CYP2C19 and CYP3A5 polymorphisms on plasma levels of tamoxifen metabolites in Algerian women with ER+ breast cancer | Egyptian Journal of Medical Human Genetics | Full Text (springeropen.com)
Mouhrach et al, 2023	55	Acute coronary syndrome patients on clopidogrel	Morocco		GenoChip CYP+ Array	CYP2C19	*17/rs12248560/−806 C>T	T	0.136364	Yes	Response	Clopidogrel	Antiplatlets	Influence of CYP450 Enzymes and ABCB1 Polymorphisms on Clopidogrel Response in Moroccan Patients with Acute Coronary Syndromes - PubMed (nih.gov)
Hadi et al, 2022	100	Breast cancer	Iraq		ARMS-PCR	CYP2C19	rs11188072	T	0.205	Yes	Response	Tamoxifen	Anticancer	(15) (PDF) INVESTIGATION OF CYP2C19 GENETIC POLYMORPHISM IN POPULATION OFIRAQI BREAST CANCER WOMAN ON TAMXIFEN (researchgate.net)
Hadi et al, 2022	100	Breast cancer	Iraq		ARMS-PCR	CYP2C19	*3/rs4986893/636G>A	A	0.525	Yes	Response	Tamoxifen	Anticancer	(15) (PDF) INVESTIGATION OF CYP2C19 GENETIC POLYMORPHISM IN POPULATION OFIRAQI BREAST CANCER WOMAN ON TAMXIFEN (researchgate.net)
Sivadas et al, 2016	100	Healthy volunteers	Qatar		WES	CYP2C19	*3/rs4986893/636G>A	A	0.01	Yes		NA	NA	Landscape of warfarin and clopidogrel pharmacogenetic variants in Qatari population from whole exome datasets - PubMed (nih.gov)
Sivadas et al, 2016	100	Healthy volunteers	Qatar		WES	CYP2C19	*3/rs4986893/636G>A	A	0.01	Yes		NA	NA	Landscape of warfarin and clopidogrel pharmacogenetic variants in Qatari population from whole exome datasets - PubMed (nih.gov)
Zihlif et al, 2022	141	H. pylori infected patients	Jordan		PCR-RFLP	CYP2C19	*2/rs4244285/681 G>A	A	0.081	Yes	Response	Lansoprazole	PPIs	Effect of major CYP2C19 genetic polymorphisms on Helicobacter pylori eradication based on different treatment regimens - PubMed (nih.gov)
Zihlif et al, 2022	141	H. pylori infected patients	Jordan		PCR-RFLP	CYP2C19	*17/rs12248560/−806 C>T	T	0.25	Yes	Response	Lansoprazole	PPIs	Effect of major CYP2C19 genetic polymorphisms on Helicobacter pylori eradication based on different treatment regimens - PubMed (nih.gov)
Ammari et al, 2023	768	Saudi Warfarin Pharmacogenetic Cohort	Saudi Arabia		Ampliseq NGS panel	CYP2C19	rs28399511	G	0.054	Yes	warfarin dose	warfarin	anticoagulants	https://pubmed.ncbi.nlm.nih.gov/36739459/
Ammari et al, 2023	768	Saudi Warfarin Pharmacogenetic Cohort	Saudi Arabia		Ampliseq NGS panel	CYP2C19	rs3758581	A	0.055	Yes	warfarin dose	warfarin	anticoagulants	https://pubmed.ncbi.nlm.nih.gov/36739459/
Ammari et al, 2023	768	Saudi Warfarin Pharmacogenetic Cohort	Saudi Arabia		Ampliseq NGS panel	CYP2C19	rs17885098	C	0.07113	Yes	warfarin dose	warfarin	anticoagulants	https://pubmed.ncbi.nlm.nih.gov/36739459/
Ammari et al, 2023	768	Saudi Warfarin Pharmacogenetic Cohort	Saudi Arabia		Ampliseq NGS panel	CYP2C19	rs17886301	C	0.01008	Yes	warfarin dose	warfarin	anticoagulants	https://pubmed.ncbi.nlm.nih.gov/36739459/
Ammari et al, 2023	768	Saudi Warfarin Pharmacogenetic Cohort	Saudi Arabia		Ampliseq NGS panel	CYP2C19	*2/rs4244285/681 G>A	A	0.07643	Yes	warfarin dose	warfarin	anticoagulants	https://pubmed.ncbi.nlm.nih.gov/36739459/
Ammari et al, 2023	768	Saudi Warfarin Pharmacogenetic Cohort	Saudi Arabia		Ampliseq NGS panel	CYP2C19	rs3758580	T	0.08121	Yes	warfarin dose	warfarin	anticoagulants	https://pubmed.ncbi.nlm.nih.gov/36739459/
Ammari et al, 2023	768	Saudi Warfarin Pharmacogenetic Cohort	Saudi Arabia		Ampliseq NGS panel	CYP2C19	rs4451645	G	0.02707	Yes	warfarin dose	warfarin	anticoagulants	https://pubmed.ncbi.nlm.nih.gov/36739459/
Ammari et al, 2023	768	Saudi Warfarin Pharmacogenetic Cohort	Saudi Arabia		Ampliseq NGS panel	CYP2C19	rs4417205	G	0.08439	Yes	warfarin dose	warfarin	anticoagulants	https://pubmed.ncbi.nlm.nih.gov/36739459/
Ammari et al, 2023	768	Saudi Warfarin Pharmacogenetic Cohort	Saudi Arabia		Ampliseq NGS panel	CYP2C19	rs12769205	G	0.08493	Yes	warfarin dose	warfarin	anticoagulants	https://pubmed.ncbi.nlm.nih.gov/36739459/
Saladores et al, 2015	78	Breast Cancer	Lebanon		Taqman, AmpliChip P450, Sequonom	CYP2C19	*2/rs4244285/681 G>A	A	0.116	Yes	Tamoxifen metabolism and clinical outcomes	Tamoxifen	Cancer	https://www.ncbi.nlm.nih.gov/pmc/articles/PMC4308646/
Saladores et al, 2015	78	Breast Cancer	Lebanon		Taqman, AmpliChip P450, Sequonom	CYP2C19	*17/rs12248560/−806 C>T	T	0.216	Yes	Tamoxifen metabolism and clinical outcomes	Tamoxifen	Cancer	https://www.ncbi.nlm.nih.gov/pmc/articles/PMC4308646/
Ayesh et al, 2019	110	Post PCI	Palestine		PCR-RFLP	CYP2C19	*2/rs4244285/681 G>A	A	0.155	Yes	Major adverse cardiovascular events (MACE)	Clopidogrel	Antiplatelets	https://pubmed.ncbi.nlm.nih.gov/30656556/
Ayesh et al, 2019	110	Post PCI	Palestine		PCR-RFLP	CYP2C19	*3/rs4986893/636G>A	A	0.023	Yes	Major adverse cardiovascular events (MACE)	Clopidogrel	Antiplatelets	https://pubmed.ncbi.nlm.nih.gov/30656556/
Jardaq and Jamal , 2022	60	Ischemic stroke patients	Iraq		PCR-ARMS	CYP2C19	*2/rs4244285/681 G>A	A	0.1665	Yes	stroke recurrence	Clopidogrel	Antiplatelets	https://bijps.uobaghdad.edu.iq/index.php/bijps/article/view/1597
Jardaq and Jamal , 2022	60	Ischemic stroke patients	Iraq		PCR-ARMS	CYP2C19	*3/rs4986893/636G>A	A	0.0505	Yes	stroke recurrence	Clopidogrel	Antiplatelets	https://bijps.uobaghdad.edu.iq/index.php/bijps/article/view/1597
Khodary et al, 2021	50	Peripheral vascular diseases	Egypt		Taqman	CYP2C19	*2/rs4244285/681 G>A	A	0.07	Yes	clopidogrel resistance	Clopidogrel	Antiplatelets	https://pubmed.ncbi.nlm.nih.gov/34661267/
Zgheib et al, 2020	40	allogeneic hematopoietic cell transplantation patients	Lebanon		DMETPlus array	CYP2C19	*2/rs4244285/681 G>A	A	0.1	Yes	Cyclosporin toxicity	cyclosporin	Immunosupressants	https://pubmed.ncbi.nlm.nih.gov/32094096/
Zgheib et al, 2020	40	allogeneic hematopoietic cell transplantation patients	Lebanon		DMETPlus array	CYP2C19	rs17878459	C	0.03	Yes	Cyclosporin toxicity	cyclosporin	Immunosupressants	https://pubmed.ncbi.nlm.nih.gov/32094096/
Zgheib et al, 2020	40	allogeneic hematopoietic cell transplantation patients	Lebanon		DMETPlus array	CYP2C19	*9/rs17884712/431G>A	A	0.05	Yes	Cyclosporin toxicity	cyclosporin	Immunosupressants	https://pubmed.ncbi.nlm.nih.gov/32094096/
Zgheib et al, 2020	40	allogeneic hematopoietic cell transplantation patients	Lebanon		DMETPlus array	CYP2C19	*15/rs17882687/55A>C	C	0.04	Yes	Cyclosporin toxicity	cyclosporin	Immunosupressants	https://pubmed.ncbi.nlm.nih.gov/32094096/
Zgheib et al, 2020	40	allogeneic hematopoietic cell transplantation patients	Lebanon		DMETPlus array	CYP2C19	*17/rs12248560/−806 C>T	T	0.24	Yes	Cyclosporin toxicity	cyclosporin	Immunosupressants	https://pubmed.ncbi.nlm.nih.gov/32094096/
Al-Mahayri et al, 2020	100	healthy volunteers	United Arab Emirates		NGS	CYP2C19	*2/rs4244285/681 G>A	A	0.151	No		NA	NA	https://www.nature.com/articles/s41598-020-78231-3
Zalloum et al, 2012	78	Healthy volunteers	Jordan		PCR-RFLP	CYP2C19	*2/rs4244285/681 G>A	A	0.1603	Yes	Pharmacokinetic profile	Lansoprazole	PPIs	Genetic polymorphism of CYP2C19 in a Jordanian population: influence of allele frequencies of CYP2C19*1 and CYP2C19*2 on the pharmacokinetic profile of lansoprazole - PubMed (nih.gov)
Zalloum et al, 2012	78	Healthy volunteers	Jordan		PCR-RFLP	CYP2C19	*3/rs4986893/636G>A	A	0	Yes	Pharmacokinetic profile	Lansoprazole	PPIs	Genetic polymorphism of CYP2C19 in a Jordanian population: influence of allele frequencies of CYP2C19*1 and CYP2C19*2 on the pharmacokinetic profile of lansoprazole - PubMed (nih.gov)
Mohammad and Saheb, 2015	221	Healthy volunteers	Iraq		TaqMan	CYP2C19	*2/rs4244285/681 G>A	A	0.152	No		NA	NA	(17) (PDF) GENETIC POLYMORPHISM OF CYP2C19 IN A SAMPLE OF IRAQI POPULATION (researchgate.net)
Mohammad and Saheb, 2015	221	Healthy volunteers	Iraq		TaqMan	CYP2C19	*3/rs4986893/636G>A	A	0.002	No		NA	NA	(17) (PDF) GENETIC POLYMORPHISM OF CYP2C19 IN A SAMPLE OF IRAQI POPULATION (researchgate.net)
Mohammad and Saheb, 2015	221	Healthy volunteers	Iraq		TaqMan	CYP2C19	*17/rs12248560/−806 C>T	T	0.195	No		NA	NA	(17) (PDF) GENETIC POLYMORPHISM OF CYP2C19 IN A SAMPLE OF IRAQI POPULATION (researchgate.net)
Goljan et al, 2022	11889	Healthy volunteers	Saudi Arabia		NGS	CYP2C19	*2/rs4244285/681 G>A	A	0.096	No		NA	NA	https://www.ncbi.nlm.nih.gov/pmc/articles/PMC8797234/
Goljan et al, 2022	11889	Healthy volunteers	Saudi Arabia		NGS	CYP2C19	*3/rs4986893/636G>A	A	0.001	No		NA	NA	https://www.ncbi.nlm.nih.gov/pmc/articles/PMC8797234/
Goljan et al, 2022	11889	Healthy volunteers	Saudi Arabia		NGS	CYP2C19	*4/rs28399504	G	0.0001	No		NA	NA	https://www.ncbi.nlm.nih.gov/pmc/articles/PMC8797234/
Goljan et al, 2022	11889	Healthy volunteers	Saudi Arabia		NGS	CYP2C19	*5/rs56337013/80161A>G	G	0	No		NA	NA	https://www.ncbi.nlm.nih.gov/pmc/articles/PMC8797234/
Goljan et al, 2022	11889	Healthy volunteers	Saudi Arabia		NGS	CYP2C19	*6/rs2558184	A	0.0001	No		NA	NA	https://www.ncbi.nlm.nih.gov/pmc/articles/PMC8797234/
Goljan et al, 2022	11889	Healthy volunteers	Saudi Arabia		NGS	CYP2C19	*7/rs72558186	A	0	No		NA	NA	https://www.ncbi.nlm.nih.gov/pmc/articles/PMC8797234/
Goljan et al, 2022	11889	Healthy volunteers	Saudi Arabia		NGS	CYP2C19	*8/rs41291556/12711T>C	C	0.001	No		NA	NA	https://www.ncbi.nlm.nih.gov/pmc/articles/PMC8797234/
Goljan et al, 2022	11889	Healthy volunteers	Saudi Arabia		NGS	CYP2C19	*9/rs17884712/431G>A	A	0.002	No		NA	NA	https://www.ncbi.nlm.nih.gov/pmc/articles/PMC8797234/
Goljan et al, 2022	11889	Healthy Volunteers	Saudi Arabia		NGS	CYP2C19	*10/rs6413438/19153C>T	T	0	No		NA	NA	Identification of pharmacogenetic variants from large scale next generation sequencing data in the Saudi population - PMC (nih.gov)
Goljan et al, 2022	11889	Healthy volunteers	Saudi Arabia		NGS	CYP2C19	*12/rs55640102/90209A>C	C	0.0001	No		NA	NA	https://www.ncbi.nlm.nih.gov/pmc/articles/PMC8797234/
Goljan et al, 2022	11889	Healthy volunteers	Saudi Arabia		NGS	CYP2C19	*13/rs17879685/87290C>T	T	0.004	No		NA	NA	https://www.ncbi.nlm.nih.gov/pmc/articles/PMC8797234/
Goljan et al, 2022	11889	Healthy volunteers	Saudi Arabia		NGS	CYP2C19	*15/rs17882687/55A>C	C	0.004	No		NA	NA	https://www.ncbi.nlm.nih.gov/pmc/articles/PMC8797234/
Goljan et al, 2022	11889	Healthy volunteers	Saudi Arabia		NGS	CYP2C19	*16/rs192154563/90060C>T	T	0.0001	No		NA	NA	https://www.ncbi.nlm.nih.gov/pmc/articles/PMC8797234/
Goljan et al, 2022	11889	Healthy volunteers	Saudi Arabia		NGS	CYP2C19	*17/rs12248560/−806 C>T	T	0.259	No		NA	NA	https://www.ncbi.nlm.nih.gov/pmc/articles/PMC8797234/
Goljan et al, 2022	11889	Healthy volunteers	Saudi Arabia		NGS	CYP2C19	*24/rs118203757/80161A>G	G	0.0001	No		NA	NA	https://www.ncbi.nlm.nih.gov/pmc/articles/PMC8797234/
Goljan et al, 2022	11889	Healthy volunteers	Saudi Arabia		NGS	CYP2C19	*28/rs113934938/80290G>A	A	0.0001	No		NA	NA	https://www.ncbi.nlm.nih.gov/pmc/articles/PMC8797234/
Goljan et al, 2022	11889	Healthy volunteers	Saudi Arabia		NGS	CYP2C19	*30/rs145328984/12401C>T	T	0.001	No		NA	NA	https://www.ncbi.nlm.nih.gov/pmc/articles/PMC8797234/
Khalil et al, 2016	190	Acute coronary syndrome patients	Egypt		pyrosequencing	CYP2C19	*2/rs4244285/681 G>A	A	0.126	Yes	Major adverse cardiovascular events (MACE)	Clopidogrel	Antiplatelets	Genetic and Nongenetic Factors Affecting Clopidogrel Response in the Egyptian Population - PMC (nih.gov)
Khalil et al, 2016	190	Acute coronary syndrome patients	Egypt		pyrosequencing	CYP2C19	*3/rs4986893/636G>A	A	0.0025	Yes	Major adverse cardiovascular events (MACE)	Clopidogrel	Antiplatelets	Genetic and Nongenetic Factors Affecting Clopidogrel Response in the Egyptian Population - PMC (nih.gov)
Khalil et al, 2016	190	Acute coronary syndrome patients	Egypt		pyrosequencing	CYP2C19	*6/rs2558184	A	0	Yes	Major adverse cardiovascular events (MACE)	Clopidogrel	Antiplatelets	Genetic and Nongenetic Factors Affecting Clopidogrel Response in the Egyptian Population - PMC (nih.gov)
Khalil et al, 2016	190	Acute coronary syndrome patients	Egypt		pyrosequencing	CYP2C19	*8/rs41291556/12711T>C	T	0	Yes	Major adverse cardiovascular events (MACE)	Clopidogrel	Antiplatelets	Genetic and Nongenetic Factors Affecting Clopidogrel Response in the Egyptian Population - PMC (nih.gov)
Khalil et al, 2016	190	Acute coronary syndrome patients	Egypt		pyrosequencing	CYP2C19	*10/rs6413438/19153C>T	T	0	Yes	Major adverse cardiovascular events (MACE)	Clopidogrel	Antiplatelets	Genetic and Nongenetic Factors Affecting Clopidogrel Response in the Egyptian Population - PMC (nih.gov)
Khalil et al, 2016	190	Acute coronary syndrome patients	Egypt		pyrosequencing	CYP2C19	*17/rs12248560/−806 C>T	T	0.17	Yes	Major adverse cardiovascular events (MACE)	Clopidogrel	Antiplatelets	Genetic and Nongenetic Factors Affecting Clopidogrel Response in the Egyptian Population - PMC (nih.gov)
Al-Azzam et al, 2013	240	Patients on clopidogrel	Jordan		PCR-RFLP	CYP2C19	*2/rs4244285/681 G>A	A	0.35	Yes	clopidogrel resistant	clopidogrel	anti-platelet	https://pubmed.ncbi.nlm.nih.gov/23357840/
Joyce et al, 1997	97	Healthy volunteers	Saudi Arabia		PCR-ristrection enzymes	CYP2C19	*2/rs4244285/681 G>A	A	0.15	No		NA	NA	Frequencies of the defective CYP2C19 alleles responsible for... : Pharmacogenetics and Genomics (lww.com)
Joyce et al, 1997	97	Healthy volunteers	Saudi Arabia		PCR-ristrection enzymes	CYP2C19	*3/rs4986893/636G>A	A	0	No		NA	NA	Frequencies of the defective CYP2C19 alleles responsible for... : Pharmacogenetics and Genomics (lww.com)
Jalal and Dizaye, 2022	70	Patients after PCI	Iraq	Kurdish and Arab	Real time PCR	CYP2C19	*2/rs4244285/681 G>A	A	0.128	No		NA	NA	https://www.researchgate.net/publication/364311490_Genetic_Polymorphism_of_CYP2C19_in_Patients_with_Acute_Coronary_Syndrome_Undergoing_Percutaneous_Coronary_Intervention_PCI_in_Erbil
Jalal and Dizaye, 2022	70	Patients after PCI	Iraq	Kurdish and Arab	Real time PCR	CYP2C19	*17/rs12248560/−806 C>T	T	0.207	No		NA	NA	https://www.researchgate.net/publication/364311490_Genetic_Polymorphism_of_CYP2C19_in_Patients_with_Acute_Coronary_Syndrome_Undergoing_Percutaneous_Coronary_Intervention_PCI_in_Erbil
Afilal et al, 2017	290	Healthy volunteers	Morocco		PCR-RFLP	CYP2C19	*3/rs4986893/636G>A	A	0	No		NA	NA	Genetic Polymorphism of Drug-Metabolizing Enzymes CYP2C9 and CYP2C19 in Moroccan Population - PubMed (nih.gov)
Al-Eitan et al, 2020	128	Healthy volunteers	Jordan	Circassian	MALDI-TOF	CYP2C19	*3/rs4986893/636G>A	A	0.004	No		NA	NA	Genetic Polymorphisms of Pharmacogenes among the Genetically Isolated Circassian Subpopulation from Jordan - PMC (nih.gov)
Al-Eitan et al, 2020	128	Healthy volunteers	Jordan	Circassian	MALDI-TOF	CYP2C19	*2/rs4244285/681 G>A	A	0.08	No		NA	NA	Genetic Polymorphisms of Pharmacogenes among the Genetically Isolated Circassian Subpopulation from Jordan - PMC (nih.gov)
Saeed and Mayet, 2013	201	Healthy volunteers	Saudi Arabia		Taqman	CYP2C19	*17/rs12248560/−806 C>T	T	0.257	No		NA	NA	Genotype-Phenotype Analysis of CYP2C19 in Healthy Saudi Individuals and its Potential Clinical Implication in Drug Therapy - PMC (nih.gov)
Saeed and Mayet, 2013	201	Healthy volunteers	Saudi Arabia		Taqman	CYP2C19	*2/rs4244285/681 G>A	A	0.112	No		NA	NA	Genotype-Phenotype Analysis of CYP2C19 in Healthy Saudi Individuals and its Potential Clinical Implication in Drug Therapy - PMC (nih.gov)
Saeed and Mayet, 2013	201	Healthy volunteers	Saudi Arabia		Taqman	CYP2C19	*4/rs28399504	G	0.002	No		NA	NA	Genotype-Phenotype Analysis of CYP2C19 in Healthy Saudi Individuals and its Potential Clinical Implication in Drug Therapy - PMC (nih.gov)
Settin et al, 2014	100	children with H. pylori-positive gastritis	Egypt		PCR-RFLP	CYP2C19	*2/rs4244285/681 G>A	A	0.15	Yes	PPI effectiveness, H pylori cure rate		PPIs	https://pubmed.ncbi.nlm.nih.gov/24610583/
Settin et al, 2014	100	children with H. pylori-positive gastritis	Egypt		PCR-RFLP	CYP2C19	*3/rs4986893/636G>A	A	0.07	Yes	PPI effectiveness, H pylori cure rate		PPIs	https://pubmed.ncbi.nlm.nih.gov/24610583/
Elouilamine et al, 2020	440	220 Breast Cancer patients + 220 healthy volunteers	Morocco		PCR-RFLP	CYP2C19	*2/rs4244285/681 G>A	A	0.190909	Yes	Breast cancer risk	NA	NA	https://www.sciencedirect.com/science/article/abs/pii/S2452014420300248
Elouilamine et al, 2020	440	220 Breast Cancer patients + 220 healthy volunteers	Morocco		PCR-RFLP	CYP2C19	*3/rs4986893/636G>A	A	0.1	Yes	Breast cancer risk	NA	NA	https://www.sciencedirect.com/science/article/abs/pii/S2452014420300248
Elouilamine et al, 2020	440	220 Breast Cancer patients + 220 healthy volunteers	Morocco		PCR-RFLP	CYP2C19	*17/rs12248560/−806 C>T	T	0.115909	Yes	Breast cancer risk	NA	NA	https://www.sciencedirect.com/science/article/abs/pii/S2452014420300248
Al-Jenoobi et al, 2012	192	Healthy Volunteers	Saudi Arabia		Sequencing	CYP2C19	*2/rs4244285/681 G>A	A	0.082	No		NA	NA	https://onlinelibrary.wiley.com/doi/10.1111/j.1742-7843.2012.00919.x
Al-Jenoobi et al, 2012	192	Healthy Volunteers	Saudi Arabia		Sequencing	CYP2C19	*3/rs4986893/636G>A	A	0	No		NA	NA	https://onlinelibrary.wiley.com/doi/10.1111/j.1742-7843.2012.00919.x
Al-Jenoobi et al, 2012	192	Healthy Volunteers	Saudi Arabia		Sequencing	CYP2C19	*4/rs28399504	G	0	No		NA	NA	https://onlinelibrary.wiley.com/doi/10.1111/j.1742-7843.2012.00919.x
Al-Jenoobi et al, 2012	192	Healthy Volunteers	Saudi Arabia		Sequencing	CYP2C19	*6/rs2558184	A	0	No		NA	NA	https://onlinelibrary.wiley.com/doi/10.1111/j.1742-7843.2012.00919.x
Al-Jenoobi et al, 2012	192	Healthy Volunteers	Saudi Arabia		Sequencing	CYP2C19	*7/rs72558186	A	0	No		NA	NA	https://onlinelibrary.wiley.com/doi/10.1111/j.1742-7843.2012.00919.x
Al-Jenoobi et al, 2012	192	Healthy Volunteers	Saudi Arabia		Sequencing	CYP2C19	*17/rs12248560/−806 C>T	T	0.27	No		NA	NA	https://onlinelibrary.wiley.com/doi/10.1111/j.1742-7843.2012.00919.x
Elewa et al, 2018	129	Healthy Volunteers	Qatar		Real-Time PCR	CYP2C19	*2/rs4244285/681 G>A	A	0.04	No		NA	NA	https://www.qscience.com/content/papers/10.5339/qfarc.2018.HBPD660
Elewa et al, 2018	129	Healthy Volunteers	Qatar		Real-Time PCR	CYP2C19	*3/rs4986893/636G>A	A	0	No		NA	NA	https://www.qscience.com/content/papers/10.5339/qfarc.2018.HBPD660
Elewa et al, 2018	129	Healthy Volunteers	Qatar		Real-Time PCR	CYP2C19	*17/rs12248560/−806 C>T	T	0.24	No		NA	NA	https://www.qscience.com/content/papers/10.5339/qfarc.2018.HBPD660
El-Halabi et al, 2013	239	Patients on clopidogrel with or without PPIs	Lebanon		Real-Time PCR	CYP2C19	*3/rs4986893/636G>A	A	0	Yes	antiplatelet effect	clopidogrel, esomeprazole, rabeprazole		https://pubmed.ncbi.nlm.nih.gov/23474843/
El-Halabi et al, 2013	239	Patients on clopidogrel with or without PPIs	Lebanon		Real-Time PCR	CYP2C19	*2/rs4244285/681 G>A	A	0.098	Yes	antiplatelet effect	clopidogrel, esomeprazole, rabeprazole		https://pubmed.ncbi.nlm.nih.gov/23474843/
Mohammad and Al-Allawi, 2018	201	Patients on clopidogrel post percutaneous coronary intervention	Iraq	Kurds	PGx CYP2C19 strip assay	CYP2C19	*17/rs12248560/−806 C>T	T	0.276	Yes	Major adverse cardiovascular events (MACE)	Clopidogrel	Antiplatelets	https://pubmed.ncbi.nlm.nih.gov/29554005/
Mohammad and Al-Allawi, 2018	201	Patients on clopidogrel post percutaneous coronary intervention	Iraq	Kurds	PGx CYP2C19 strip assay	CYP2C19	*2/rs4244285/681 G>A	A	0.117	Yes	Major adverse cardiovascular events (MACE)	Clopidogrel	Antiplatelets	https://pubmed.ncbi.nlm.nih.gov/29554005/
Mohammad and Al-Allawi, 2018	201	Patients on clopidogrel post percutaneous coronary intervention	Iraq	Kurds	PGx CYP2C19 strip assay	CYP2C19	*8/rs41291556/12711T>C	C	0.0026	Yes	Major adverse cardiovascular events (MACE)	Clopidogrel	Antiplatelets	https://pubmed.ncbi.nlm.nih.gov/29554005/
Sameer et al, 2009	252	52 Leukemis children + 200 healthy volunteers	Palestine		PCR-RFLP	CYP2C19	*2/rs4244285/681 G>A	A	0.0337302	Yes	Hematological malignancy	NA	NA	https://www.researchgate.net/publication/23980442_CYP2C19_genotypes_in_a_population_of_healthy_volunteers_and_in_children_with_hematological_malignancies_in_Gaza_Strip
Sameer et al, 2009	252	53 Leukemis children + 200 healthy volunteers	Palestine		PCR-RFLP	CYP2C19	*3/rs4986893/636G>A	A	0.0138889	Yes	Hematological malignancy	NA	NA	https://www.researchgate.net/publication/23980442_CYP2C19_genotypes_in_a_population_of_healthy_volunteers_and_in_children_with_hematological_malignancies_in_Gaza_Strip
Shawky et al, 2023	102	Ischemic heart disease patients who underwent PCI	Egypt		TaqMan	CYP2C19	*2/rs4244285/681 G>A	A	0.153	Yes	Clopidogrel metabolism	clopidogrel	Antiplatelets	https://www.ncbi.nlm.nih.gov/pmc/articles/PMC10272067/
Shawky et al, 2023	102	Ischemic heart disease patients who underwent PCI	Egypt		TaqMan	CYP2C19	*3/rs4986893/636G>A	A	0.012	Yes	Clopidogrel metabolism	clopidogrel	Antiplatelets	https://www.ncbi.nlm.nih.gov/pmc/articles/PMC10272067/
Shawky et al, 2023	102	Ischemic heart disease patients who underwent PCI	Egypt		TaqMan	CYP2C19	*17/rs12248560/−806 C>T	T	0.28	Yes	Clopidogrel metabolism	clopidogrel	Antiplatelets	https://www.ncbi.nlm.nih.gov/pmc/articles/PMC10272067/
Aboul-Soud et al, 2021	181	Solid tumor patients	Saudi Arabia		NGS	CYP2C19	*17/rs12248560/−806 C>T	T	0.26	No		NA	NA	https://www.ncbi.nlm.nih.gov/pmc/articles/PMC7783809/
Aboul-Soud et al, 2021	181	Solid tumor patients	Saudi Arabia		NGS	CYP2C19	*2/rs4244285/681 G>A	A	0.16	No		NA	NA	https://www.ncbi.nlm.nih.gov/pmc/articles/PMC7783809/
Al-Jubeh, 2021	81	Healthy Volunteers	Palestine		Real-time PCR assay	CYP2C19	*2/rs4244285/681 G>A	A	0.0864198	No		NA	NA	https://scholar.ppu.edu/bitstream/handle/123456789/2588/%d8%b5%d9%84%d8%a7%d8%ad%20%d8%a7%d9%84%d8%af%d9%8a%d9%86%20%d8%a7%d9%84%d8%ac%d8%b9%d8%a8%d8%a9%20-%20%d8%b1%d8%b3%d8%a7%d9%84%d8%a9%20%d9%85%d8%a7%d8%ac%d8%b3%d8%aa%d9%8a%d8%b1.pdf?sequence=2&isAllowed=y
Jithesh et al, 2022	6045	Healthy Volunteers	Qatar		NGS	CYP2C19	rs12768009	A	0.113	No		NA	NA	https://pmc.ncbi.nlm.nih.gov/articles/PMC8847489/
Jithesh et al, 2022	6045	Healthy Volunteers	Qatar		NGS	CYP2C19	*2/rs4244285/681 G>A	A	0.111	No		NA	NA	https://pmc.ncbi.nlm.nih.gov/articles/PMC8847489/
Jithesh et al, 2022	6045	Healthy Volunteers	Qatar		NGS	CYP2C19	*4/rs28399504	G	8.041e-05	No		NA	NA	https://pmc.ncbi.nlm.nih.gov/articles/PMC8847489/
Jithesh et al, 2022	6045	Healthy Volunteers	Qatar		NGS	CYP2C19	rs145119820	A	0.002412	No		NA	NA	https://pmc.ncbi.nlm.nih.gov/articles/PMC8847489/
Jithesh et al, 2022	6045	Healthy Volunteers	Qatar		NGS	CYP2C19	rs4986893	A	0.001689	No		NA	NA	https://pmc.ncbi.nlm.nih.gov/articles/PMC8847489/
Abbas et al, 2021	24	Patients with H. pylori	Sudan		Real-time PCR	CYP2C19	*2/rs4244285/681 G>A	A	0.166	Yes	H. pylori eradication	NA	NA	https://f1000research.com/articles/10-1063

## Sheet: CYP2D6
Reference (Author, year)	Sample size	Cohort	Country	ethnicity (if mentioned)	Used genotyping method	Gene name	Variant ID	Allele	frequency	Is association tested?	Key effect	Drug	Drug family	Link
AL-Eitan, 2020	500	Healthy Volunteers	Jordan		MassARRAY (iPLEX GOLD) system	CYP2D6	*41/rs28371725/2989 G>A	A	0.13	No		NA	NA	https://www.sciencedirect.com/science/article/abs/pii/S0378111920300779
AL-Eitan, 2020	500	Healthy Volunteers	Jordan		MassARRAY (iPLEX GOLD) system	CYP2D6	rs61736512/1660G>A	A	0.01	No		NA	NA	https://www.sciencedirect.com/science/article/abs/pii/S0378111920300779
AL-Eitan, 2020	500	Healthy Volunteers	Jordan		MassARRAY (iPLEX GOLD) system	CYP2D6	*17/rs28371706/1022C>T	T	0.02	No		NA	NA	https://www.sciencedirect.com/science/article/abs/pii/S0378111920300779
Hareedy et al., 2022	103	Breast cancer patients	Egypt		PCR-RFLP	CYP2D6	*4/rs3892097/1847G>A	A	0.23	Yes	Tamoxifen adverse effects and incidence of relapse in breast cancer	Tamoxifen	estrogen recoptr modulater for breast cancer	https://bpsa.journals.ekb.eg/article_271774.html
Sayed, 2012	68	23 patients with liver cirrhosis + 26 patients with hepatocellular carcinoma + 19 healthy volunteers	Egypt		PCR-RFLP	CYP2D6	*4/rs3892097/1847G>A	A	0.227941	Yes	Hepatocellular carcinoma or hepatic cirrhosis	NA	NA	https://citeseerx.ist.psu.edu/document?repid=rep1&type=pdf&doi=7b6563c9087e1da0ad0d9b6de20aa59dfa5a2223
Awada et al., 2013	100	Breast cancer patients	Lebanon		DMETPlus)array	CYP2D6	*10/rs1065852/100C>T	T	0.081	Yes	Docetaxel Dose	docetaxel	chemotherapy	(17) Pharmacogenomics Variation in Drug Metabolizing Enzymes and Transporters in Relation to Docetaxel Toxicity in Lebanese Breast Cancer Patients: Paving the Way for OMICs in Low and Middle Income Countries | Request PDF (researchgate.net)
Sivadas and Scaria, 2018	193	Healthy Volunteers	Qatar		WGS & WES	CYP2D6	rs149157808	T	0	No		NA	NA	https://pubmed.ncbi.nlm.nih.gov/29720721/
Sivadas and Scaria, 2018	193	Healthy Volunteers	Qatar		WGS & WES	CYP2D6	rs1058172	T	0.0233161	No		NA	NA	https://pubmed.ncbi.nlm.nih.gov/29720721/
Sivadas and Scaria, 2018	193	Healthy Volunteers	Qatar		WGS & WES	CYP2D6	rs202102799	C	0.0181347	No		NA	NA	https://pubmed.ncbi.nlm.nih.gov/29720721/
Sivadas and Scaria, 2018	193	Healthy Volunteers	Qatar		WGS & WES	CYP2D6	rs59421388	A	0	No		NA	NA	https://pubmed.ncbi.nlm.nih.gov/29720721/
Sivadas and Scaria, 2018	193	Healthy Volunteers	Qatar		WGS & WES	CYP2D6	rs5030867	G	0	No		NA	NA	https://pubmed.ncbi.nlm.nih.gov/29720721/
Sivadas and Scaria, 2018	193	Healthy Volunteers	Qatar		WGS & WES	CYP2D6	rs1135828	T	0	No		NA	NA	https://pubmed.ncbi.nlm.nih.gov/29720721/
Sivadas and Scaria, 2018	193	Healthy Volunteers	Qatar		WGS & WES	CYP2D6	rs199535154	G	0.0227273	No		NA	NA	https://pubmed.ncbi.nlm.nih.gov/29720721/
Sivadas and Scaria, 2018	193	Healthy Volunteers	Qatar		WGS & WES	CYP2D6	rs5030862	T	0	No		NA	NA	https://pubmed.ncbi.nlm.nih.gov/29720721/
Sivadas and Scaria, 2018	193	Healthy Volunteers	Qatar		WGS & WES	CYP2D6	*10/rs1065852/100C>T	T	0.05	No		NA	NA	https://pubmed.ncbi.nlm.nih.gov/29720721/
Wazwaz, 2022	67	Healthy Volunteers	Palestine		NGS	CYP2D6	*4/rs3892097/1847G>A	A	0.108	No		NA	NA	https://scholar.ppu.edu/bitstream/handle/123456789/8726/Allele%20frequencies%20of%20CYP2C9%2C%20CYP2C19%2C%20and%20CYP2D6%20in%20the%20palesinian%20population.pdf?sequence=1&isAllowed=y
Wazwaz, 2022	67	Healthy Volunteers	Palestine		NGS	CYP2D6	*17/rs28371706/1022C>T	T	0.015	No		NA	NA	https://scholar.ppu.edu/bitstream/handle/123456789/8726/Allele%20frequencies%20of%20CYP2C9%2C%20CYP2C19%2C%20and%20CYP2D6%20in%20the%20palesinian%20population.pdf?sequence=1&isAllowed=y
Wazwaz, 2022	67	Healthy Volunteers	Palestine		NGS	CYP2D6	*10/rs1065852/100C>T	T	0.194	No		NA	NA	https://scholar.ppu.edu/bitstream/handle/123456789/8726/Allele%20frequencies%20of%20CYP2C9%2C%20CYP2C19%2C%20and%20CYP2D6%20in%20the%20palesinian%20population.pdf?sequence=1&isAllowed=y
Wazwaz, 2022	67	Healthy Volunteers	Palestine		NGS	CYP2D6	rs1135840/4181G>C	C	0.425	No		NA	NA	https://scholar.ppu.edu/bitstream/handle/123456789/8726/Allele%20frequencies%20of%20CYP2C9%2C%20CYP2C19%2C%20and%20CYP2D6%20in%20the%20palesinian%20population.pdf?sequence=1&isAllowed=y
Wazwaz, 2022	67	Healthy Volunteers	Palestine		NGS	CYP2D6	*41/rs28371725/2989 G>A	A	0.161	No		NA	NA	https://scholar.ppu.edu/bitstream/handle/123456789/8726/Allele%20frequencies%20of%20CYP2C9%2C%20CYP2C19%2C%20and%20CYP2D6%20in%20the%20palesinian%20population.pdf?sequence=1&isAllowed=y
Wazwaz, 2022	67	Healthy Volunteers	Palestine		NGS	CYP2D6	*6/rs5030655/1708delT	delT	0	No		NA	NA	https://scholar.ppu.edu/bitstream/handle/123456789/8726/Allele%20frequencies%20of%20CYP2C9%2C%20CYP2C19%2C%20and%20CYP2D6%20in%20the%20palesinian%20population.pdf?sequence=1&isAllowed=y
Wazwaz, 2022	67	Healthy Volunteers	Palestine		NGS	CYP2D6	rs16947/2851C>T	T	0.285	No		NA	NA	https://scholar.ppu.edu/bitstream/handle/123456789/8726/Allele%20frequencies%20of%20CYP2C9%2C%20CYP2C19%2C%20and%20CYP2D6%20in%20the%20palesinian%20population.pdf?sequence=1&isAllowed=y
Mostafa, 2019	83	Tramadol abusers	Egypt		PGX-CYP2D6 Strip Assay	CYP2D6	*4/rs3892097/1847G>A	A	0.216867	Yes	Ttramadol metabolism	Tramadol	Opioid analgesics	https://ejpasa.journals.ekb.eg/article_175308_7013360bd9558dcc69131123c5562aa9.pdf
Mostafa, 2019	83	Tramadol abusers	Egypt		PGX-CYP2D6 Strip Assay	CYP2D6	*3/rs35742686/2549delA	delA	0	Yes	Ttramadol metabolism	Tramadol	Opioid analgesics	https://ejpasa.journals.ekb.eg/article_175308_7013360bd9558dcc69131123c5562aa9.pdf
Mostafa, 2019	83	Tramadol abusers	Egypt		PGX-CYP2D6 Strip Assay	CYP2D6	*6/rs5030655/1708delT	delT	0	Yes	Ttramadol metabolism	Tramadol	Opioid analgesics	https://ejpasa.journals.ekb.eg/article_175308_7013360bd9558dcc69131123c5562aa9.pdf
Khlifi et al., 2014b	430	169 head and neck cancer patients + 261 controls	Tunisia		PCR-RFLP	CYP2D6	rs1058172	A	0.187209	Yes	Head and neck cancer	NA		https://pubmed.ncbi.nlm.nih.gov/24449363/
Sarhan et al., 2021	200	100 systemic scelrosis + 100 healthy controls	Egypt		PCR-RFLP	CYP2D6	*3/rs35742686/2549delA	delA	0.07	Yes	Risk of systemic sclerosis			https://www.sciencedirect.com/science/article/pii/S2214540021000773
Sarhan et al., 2021	200	100 systemic scelrosis + 100 healthy controls	Egypt		PCR-RFLP	CYP2D6	*4/rs3892097/1847G>A	A	0.335	Yes	Risk of systemic sclerosis			https://www.sciencedirect.com/science/article/pii/S2214540021000773
Alkreathy et al., 2020	107	107 patients with cardiac diseases and Bisoprolol therapy	Saudi Arabia		Vivid® CYP2D6 Green Screening Kit	CYP2D6	rs1080985	C	0.257	Yes	Response	Bisoprolol	Beta blocker	https://www.ncbi.nlm.nih.gov/pmc/articles/PMC7499297/
Swadi et al., 2019	250	Acute coronary syndrome patients	Iraq		PCR-RFLP	CYP2D6	rs16947/2851C>T	T	0.076	Yes	Clinical outcomes	Metoprolol	Beta blocker	https://www.sciencedirect.com/science/article/pii/S0378111919303518?via%3Dihub
Swadi et al., 2019	250	Acute coronary syndrome patients	Iraq		PCR-RFLP	CYP2D6	*4/rs3892097/1847G>A	A	0.068	Yes	Clinical outcomes	Metoprolol	Beta blocker	https://www.sciencedirect.com/science/article/pii/S0378111919303518?via%3Dihub
Swadi et al., 2019	250	Acute coronary syndrome patients	Iraq		PCR-RFLP	CYP2D6	*10/rs1065852/100C>T	T	0.134	Yes	Clinical outcomes	Metoprolol	Beta blocker	https://www.sciencedirect.com/science/article/pii/S0378111919303518?via%3Dihub
Swadi et al., 2019	250	Acute coronary syndrome patients	Iraq		PCR-RFLP	CYP2D6	*17/rs28371706/1022C>T	T	0.04	Yes	Clinical outcomes	Metoprolol	Beta blocker	https://www.sciencedirect.com/science/article/pii/S0378111919303518?via%3Dihub
Arafa and Atteia, 2018	120	60 Patients on tramadol + 60 healty control	Egypt		PCR	CYP2D6	*4/rs3892097/1847G>A	A	0.1	yes	Response	Tramadol		https://pubmed.ncbi.nlm.nih.gov/29555325/
Arafa and Atteia, 2018	120	60 Patients on tramadol + 60 healty control	Egypt		PCR	CYP2D6	*10/rs1065852/100C>T	T	0.05	yes	Response	Tramadol		https://pubmed.ncbi.nlm.nih.gov/29555325/
Boucenna et al., 2022	97	Breast cancer patients	Algeria		Real time PCR	CYP2D6	*5	Del	0.01	Yes	Tamoxifen metabolites	Tamoxifen	Cancer	Influence of CYP2D6, CYP2C19 and CYP3A5 polymorphisms on plasma levels of tamoxifen metabolites in Algerian women with ER+ breast cancer | Egyptian Journal of Medical Human Genetics | Full Text (springeropen.com)
Boucenna et al., 2022	97	Breast cancer patients	Algeria		Real time PCR	CYP2D6	*10/rs1065852/100C>T	T	0.021	Yes	Tamoxifen metabolites	Tamoxifen	Cancer	Influence of CYP2D6, CYP2C19 and CYP3A5 polymorphisms on plasma levels of tamoxifen metabolites in Algerian women with ER+ breast cancer | Egyptian Journal of Medical Human Genetics | Full Text (springeropen.com)
Boucenna et al., 2022	97	Breast cancer patients	Algeria		Real time PCR	CYP2D6	*17/rs28371706/1022C>T	T	0.062	Yes	Tamoxifen metabolites	Tamoxifen	Cancer	Influence of CYP2D6, CYP2C19 and CYP3A5 polymorphisms on plasma levels of tamoxifen metabolites in Algerian women with ER+ breast cancer | Egyptian Journal of Medical Human Genetics | Full Text (springeropen.com)
Boucenna et al., 2022	97	Breast cancer patients	Algeria		Real time PCR	CYP2D6	*35	*35	0.01	Yes	Tamoxifen metabolites	Tamoxifen	Cancer	Influence of CYP2D6, CYP2C19 and CYP3A5 polymorphisms on plasma levels of tamoxifen metabolites in Algerian women with ER+ breast cancer | Egyptian Journal of Medical Human Genetics | Full Text (springeropen.com)
Boucenna et al., 2022	97	Breast cancer patients	Algeria		Real time PCR	CYP2D6	*39	*39	0.01	Yes	Tamoxifen metabolites	Tamoxifen	Cancer	Influence of CYP2D6, CYP2C19 and CYP3A5 polymorphisms on plasma levels of tamoxifen metabolites in Algerian women with ER+ breast cancer | Egyptian Journal of Medical Human Genetics | Full Text (springeropen.com)
Boucenna et al., 2022	97	Breast cancer patients	Algeria		Real time PCR	CYP2D6	*41/rs28371725/2989 G>A	A	0.083	Yes	Tamoxifen metabolites	Tamoxifen	Cancer	Influence of CYP2D6, CYP2C19 and CYP3A5 polymorphisms on plasma levels of tamoxifen metabolites in Algerian women with ER+ breast cancer | Egyptian Journal of Medical Human Genetics | Full Text (springeropen.com)
Khlifi et al., 2014a	261	Healthy volunteers	Tunisia		PCR-RFLP	CYP2D6	rs1058172	A	0.16	No		NA	NA	Inter-ethnic differences in genetic polymorphisms of xenobiotic-metabolizing enzymes (CYP1A1, CYP2D6, NAT1 and NAT2) in healthy populations: correlation with the functional in silico prediction | Molecular Biology Reports (springer.com)
Fuselli et al., 2004	102	Healthy volunteers	Syria		PCR-RFLP	CYP2D6	rs16947/2851C>T	T	0.304	No		NA	NA	Molecular diversity at the CYP2D6 locus in the Mediterranean region | European Journal of Human Genetics (nature.com)
Fuselli et al., 2004	102	Healthy volunteers	Syria		PCR-RFLP	CYP2D6	*3/rs35742686/2549delA	delA	0	No		NA	NA	Molecular diversity at the CYP2D6 locus in the Mediterranean region | European Journal of Human Genetics (nature.com)
Fuselli et al., 2004	102	Healthy volunteers	Syria		PCR-RFLP	CYP2D6	*4/rs3892097/1847G>A	A	0.098	No		NA	NA	Molecular diversity at the CYP2D6 locus in the Mediterranean region | European Journal of Human Genetics (nature.com)
Fuselli et al., 2004	102	Healthy volunteers	Syria		PCR-RFLP	CYP2D6	*5	Del	0.0098	No		NA	NA	Molecular diversity at the CYP2D6 locus in the Mediterranean region | European Journal of Human Genetics (nature.com)
Fuselli et al., 2004	102	Healthy volunteers	Syria		PCR-RFLP	CYP2D6	*6/rs5030655/1708delT	delT	0.0098	No		NA	NA	Molecular diversity at the CYP2D6 locus in the Mediterranean region | European Journal of Human Genetics (nature.com)
Fuselli et al., 2004	102	Healthy volunteers	Syria		PCR-RFLP	CYP2D6	*9/rs5030656/2616delAAG	delAAG	0	No		NA	NA	Molecular diversity at the CYP2D6 locus in the Mediterranean region | European Journal of Human Genetics (nature.com)
Fuselli et al., 2004	102	Healthy volunteers	Syria		PCR-RFLP	CYP2D6	*10/rs1065852/100C>T	T	0.0294	No		NA	NA	Molecular diversity at the CYP2D6 locus in the Mediterranean region | European Journal of Human Genetics (nature.com)
Fuselli et al., 2004	102	Healthy volunteers	Syria		PCR-RFLP	CYP2D6	*17/rs28371706/1022C>T	T	0	No		NA	NA	Molecular diversity at the CYP2D6 locus in the Mediterranean region | European Journal of Human Genetics (nature.com)
Zayed et al., 2015	69	40 acute organophosphorus intoxicated patients + 29 controls	Egypt		PCR-RFLP	CYP2D6	1934G>A	A	0.18	Yes	Susceptibility to acute organophosphorus poisoning	NA	NA	Paraoxonase 1 and cytochrome P450 polymorphisms in susceptibility to acute organophosphorus poisoning in Egyptians - ScienceDirect
Saladores et al., 2015	78	Breast cancer patients	Lebanon		Taqman, AmpliChip P450, Sequonom	CYP2D6	*3/rs35742686/2549delA	delA	0	yes	Tamoxifen metabolism and clinical outcomes	Tamoxifen	Cancer	https://www.ncbi.nlm.nih.gov/pmc/articles/PMC4308646/
Saladores et al., 2015	78	Breast cancer patients	Lebanon		Taqman, AmpliChip P450, Sequonom	CYP2D6	*4/rs3892097/1847G>A	A	0.141	yes	Tamoxifen metabolism and clinical outcomes	Tamoxifen	Cancer	https://www.ncbi.nlm.nih.gov/pmc/articles/PMC4308646/
Saladores et al., 2015	78	Breast cancer patients	Lebanon		Taqman, AmpliChip P450, Sequonom	CYP2D6	*5	Del	0.032	yes	Tamoxifen metabolism and clinical outcomes	Tamoxifen	Cancer	https://www.ncbi.nlm.nih.gov/pmc/articles/PMC4308646/
Saladores et al., 2015	78	Breast cancer patients	Lebanon		Taqman, AmpliChip P450, Sequonom	CYP2D6	*6/rs5030655/1708delT	delT	0.013	yes	Tamoxifen metabolism and clinical outcomes	Tamoxifen	Cancer	https://www.ncbi.nlm.nih.gov/pmc/articles/PMC4308646/
Saladores et al., 2015	78	Breast cancer patients	Lebanon		Taqman, AmpliChip P450, Sequonom	CYP2D6	*9/rs5030656/2616delAAG	delAAG	0	yes	Tamoxifen metabolism and clinical outcomes	Tamoxifen	Cancer	https://www.ncbi.nlm.nih.gov/pmc/articles/PMC4308646/
Saladores et al., 2015	78	Breast cancer patients	Lebanon		Taqman, AmpliChip P450, Sequonom	CYP2D6	*10/rs1065852/100C>T	T	0.006	yes	Tamoxifen metabolism and clinical outcomes	Tamoxifen	Cancer	https://www.ncbi.nlm.nih.gov/pmc/articles/PMC4308646/
Saladores et al., 2015	78	Breast cancer patients	Lebanon		Taqman, AmpliChip P450, Sequonom	CYP2D6	*41/rs28371725/2989 G>A	A	0.154	Yes	Tamoxifen metabolism and clinical outcomes	Tamoxifen	Cancer	https://www.ncbi.nlm.nih.gov/pmc/articles/PMC4308646/
Abdel-Rahman et al., 1997	64	37 bladdercancer, 27 matched controls	Egypt		PCR-RFLP	CYP2D6	*5	Del	0.046875	yes	Risk of bladder cancer	NA	NA	https://pubmed.ncbi.nlm.nih.gov/18372530/
Ismail Al-Khalil et al., 2022	97	Breast cancer patients	Syria		Sequencing	CYP2D6	*43/rs28371696/77G>A	A	0.004	yes	Response to tamoxifen	Tamoxifen	cancer	https://pubmed.ncbi.nlm.nih.gov/36243690/
Ismail Al-Khalil et al., 2022	97	Breast cancer patients	Syria		Sequencing	CYP2D6	*10/rs1065852/100C>T	T	0.184	yes	Response to tamoxifen	Tamoxifen	cancer	https://pubmed.ncbi.nlm.nih.gov/36243690/
Ismail Al-Khalil et al., 2022	97	Breast cancer patients	Syria		Sequencing	CYP2D6	*4/rs3892097/1847G>A	A	0.072	yes	Response to tamoxifen	Tamoxifen	cancer	https://pubmed.ncbi.nlm.nih.gov/36243690/
Ismail Al-Khalil et al., 2022	97	Breast cancer patients	Syria		Sequencing	CYP2D6	rs16947/2851C>T	T	0.406	yes	Response to tamoxifen	Tamoxifen	cancer	https://pubmed.ncbi.nlm.nih.gov/36243690/
Ismail Al-Khalil et al., 2022	97	Breast cancer patients	Syria		Sequencing	CYP2D6	*41/rs28371725/2989 G>A	A	0.113	yes	Response to tamoxifen	Tamoxifen	cancer	https://pubmed.ncbi.nlm.nih.gov/36243690/
Tfayli et al., 2011	111	Breast cancer patients	Lebanon		Real time PCR	CYP2D6	*3/rs35742686/2549delA	delA	0.009	No		NA	NA	https://aacrjournals.org/cancerres/article/71/24_Supplement/P4-01-16/569003/P4-01-16-The-Influence-of-CYP2D6-Genetic
Tfayli et al., 2011	111	Breast cancer patients	Lebanon		Real time PCR	CYP2D6	*4/rs3892097/1847G>A	A	0.159	No		NA	NA	https://aacrjournals.org/cancerres/article/71/24_Supplement/P4-01-16/569003/P4-01-16-The-Influence-of-CYP2D6-Genetic
Tfayli et al., 2011	111	Breast cancer patients	Lebanon		Real time PCR	CYP2D6	*41/rs28371725/2989 G>A	A	0.121	Yes	Tamoxifen concentration	Tamoxifen	cancer	https://aacrjournals.org/cancerres/article/71/24_Supplement/P4-01-16/569003/P4-01-16-The-Influence-of-CYP2D6-Genetic
Tawfik Khattab et al., 2016	59	agriculteral workers and healthy controls	Egypt		PCR-RFLP	CYP2D6	1934G>A	A	0.22	No		NA	NA	https://pubmed.ncbi.nlm.nih.gov/26723569/
Obada et al., 2016	354	254 Chronic Hep C + 100 healthy volunteers	Egypt		Taqman	CYP2D6	*3/rs35742686/2549delA	delA	0.29	yes	Cirrhosis and carcinoma	NA	NA	https://besps.journals.ekb.eg/article_8645.html
Obada et al., 2016	354	254 Chronic Hep C + 100 healthy volunteers	Egypt		Taqman	CYP2D6	*4/rs3892097/1847G>A	A	0.207627	yes	Cirrhosis and carcinoma	NA	NA	https://besps.journals.ekb.eg/article_8645.html
Obada et al., 2016	354	254 Chronic Hep C + 100 healthy volunteers	Egypt		Taqman	CYP2D6	*6/rs5030655/1708delT	delT	0.25	yes	Cirrhosis and carcinoma	NA	NA	https://besps.journals.ekb.eg/article_8645.html
AL-Eitan et al., 2020	128	Healthy volunteers	Jordan	Circassian	MALDI-TOF	CYP2D6	rs59421388	A	0	No		NA	NA	Genetic Polymorphisms of Pharmacogenes among the Genetically Isolated Circassian Subpopulation from Jordan - PMC (nih.gov)
AL-Eitan et al., 2020	128	Healthy volunteers	Jordan	Circassian	MALDI-TOF	CYP2D6	*41/rs28371725/2989 G>A	A	0.15	No		NA	NA	Genetic Polymorphisms of Pharmacogenes among the Genetically Isolated Circassian Subpopulation from Jordan - PMC (nih.gov)
AL-Eitan et al., 2020	128	Healthy volunteers	Jordan	Circassian	MALDI-TOF	CYP2D6	rs61736512/1660G>A	A	0	No		NA	NA	Genetic Polymorphisms of Pharmacogenes among the Genetically Isolated Circassian Subpopulation from Jordan - PMC (nih.gov)
AL-Eitan et al., 2020	128	Healthy volunteers	Jordan	Circassian	MALDI-TOF	CYP2D6	*17/rs28371706/1022C>T	T	0.02	No		NA	NA	Genetic Polymorphisms of Pharmacogenes among the Genetically Isolated Circassian Subpopulation from Jordan - PMC (nih.gov)
AL-Eitan et al., 2020	128	Healthy volunteers	Jordan	Circassian	MALDI-TOF	CYP2D6	*6/rs5030655/1708delT	delT	0	No		NA	NA	Genetic Polymorphisms of Pharmacogenes among the Genetically Isolated Circassian Subpopulation from Jordan - PMC (nih.gov)
Al-Dosari et al., 2013	188	Healthy volunteers	Saudi Arabia		Sequencing	CYP2D6	*3/rs35742686/2549delA	delA	0	No		NA	NA	High prevalence of CYP2D6*41 (G2988A) allele in Saudi Arabians - PubMed (nih.gov)
Al-Dosari et al., 2013	185	Healthy volunteers	Saudi Arabia		Sequencing	CYP2D6	*6/rs5030655/1708delT	delT	0	No		NA	NA	High prevalence of CYP2D6*41 (G2988A) allele in Saudi Arabians - PubMed (nih.gov)
Al-Dosari et al., 2013	188	Healthy volunteers	Saudi Arabia		Sequencing	CYP2D6	*14/rs5030865/1759G>A	A	0.00265957	No		NA	NA	High prevalence of CYP2D6*41 (G2988A) allele in Saudi Arabians - PubMed (nih.gov)
Al-Dosari et al., 2013	189	Healthy volunteers	Saudi Arabia		Sequencing	CYP2D6	rs61736512/1660G>A	A	0.02	No		NA	NA	High prevalence of CYP2D6*41 (G2988A) allele in Saudi Arabians - PubMed (nih.gov)
Al-Dosari et al., 2013	184	Healthy volunteers	Saudi Arabia		Sequencing	CYP2D6	*41/rs28371725/2989 G>A	A	0.184	No		NA	NA	High prevalence of CYP2D6*41 (G2988A) allele in Saudi Arabians - PubMed (nih.gov)
Al-Dosari et al., 2013	184	Healthy volunteers	Saudi Arabia		Sequencing	CYP2D6	rs1058164/1660G>C	C	0.592	No		NA	NA	High prevalence of CYP2D6*41 (G2988A) allele in Saudi Arabians - PubMed (nih.gov)
Al-Dosari et al., 2013	180	Healthy volunteers	Saudi Arabia		Sequencing	CYP2D6	rs16947/2851C>T	T	0.441	No		NA	NA	High prevalence of CYP2D6*41 (G2988A) allele in Saudi Arabians - PubMed (nih.gov)
Al-Dosari et al., 2013	168	Healthy volunteers	Saudi Arabia		Sequencing	CYP2D6	2606G>A	A	0.502976	No		NA	NA	High prevalence of CYP2D6*41 (G2988A) allele in Saudi Arabians - PubMed (nih.gov)
Al-Dosari et al., 2013	168	Healthy volunteers	Saudi Arabia		Sequencing	CYP2D6	2610A>T	T	0.502976	No		NA	NA	High prevalence of CYP2D6*41 (G2988A) allele in Saudi Arabians - PubMed (nih.gov)
Qumsieh et al., 2011	151	101 psychiatric patients on antidepressants + 50 controls	United Arab Emirates		Sequencing	CYP2D6	*41/rs28371725/2989 G>A	A	0.149007	No		NA	NA	Identification of New Alleles and the Determination of Alleles and Genotypes Frequencies at the CYP2D6 Gene in Emiratis - PMC (nih.gov)
Qumsieh et al., 2011	151	101 psychiatric patients on antidepressants + 50 controls	United Arab Emirates		Sequencing	CYP2D6	rs16947/2851C>T	T	0.122	No		NA	NA	Identification of New Alleles and the Determination of Alleles and Genotypes Frequencies at the CYP2D6 Gene in Emiratis - PMC (nih.gov)
Qumsieh et al., 2011	151	101 psychiatric patients on antidepressants + 50 controls	United Arab Emirates		Sequencing	CYP2D6	*4/rs3892097/1847G>A	A	0.089404	No		NA	NA	Identification of New Alleles and the Determination of Alleles and Genotypes Frequencies at the CYP2D6 Gene in Emiratis - PMC (nih.gov)
Qumsieh et al., 2011	151	101 psychiatric patients on antidepressants + 50 controls	United Arab Emirates		Sequencing	CYP2D6	*39	*39	0.04	No		NA	NA	Identification of New Alleles and the Determination of Alleles and Genotypes Frequencies at the CYP2D6 Gene in Emiratis - PMC (nih.gov)
Qumsieh et al., 2011	151	101 psychiatric patients on antidepressants + 50 controls	United Arab Emirates		Sequencing	CYP2D6	*10/rs1065852/100C>T	T	0.033	No		NA	NA	Identification of New Alleles and the Determination of Alleles and Genotypes Frequencies at the CYP2D6 Gene in Emiratis - PMC (nih.gov)
Qumsieh et al., 2011	151	101 psychiatric patients on antidepressants + 50 controls	United Arab Emirates		Sequencing	CYP2D6	*35	*35	0.02	No		NA	NA	Identification of New Alleles and the Determination of Alleles and Genotypes Frequencies at the CYP2D6 Gene in Emiratis - PMC (nih.gov)
Qumsieh et al., 2011	151	101 psychiatric patients on antidepressants + 50 controls	United Arab Emirates		Sequencing	CYP2D6	*17/rs28371706/1022C>T	T	0.0198675	No		NA	NA	Identification of New Alleles and the Determination of Alleles and Genotypes Frequencies at the CYP2D6 Gene in Emiratis - PMC (nih.gov)
Qumsieh et al., 2011	151	101 psychiatric patients on antidepressants + 50 controls	United Arab Emirates		Sequencing	CYP2D6	*34	*34	0.00993377	No		NA	NA	Identification of New Alleles and the Determination of Alleles and Genotypes Frequencies at the CYP2D6 Gene in Emiratis - PMC (nih.gov)
Qumsieh et al., 2011	151	101 psychiatric patients on antidepressants + 50 controls	United Arab Emirates		Sequencing	CYP2D6	*27	*27	0.00662252	No		NA	NA	Identification of New Alleles and the Determination of Alleles and Genotypes Frequencies at the CYP2D6 Gene in Emiratis - PMC (nih.gov)
Qumsieh et al., 2011	151	101 psychiatric patients on antidepressants + 50 controls	United Arab Emirates		Sequencing	CYP2D6	*43/rs28371696/77G>A	A	0.003	No		NA	NA	Identification of New Alleles and the Determination of Alleles and Genotypes Frequencies at the CYP2D6 Gene in Emiratis - PMC (nih.gov)
Qumsieh et al., 2011	151	101 psychiatric patients on antidepressants + 50 controls	United Arab Emirates		Sequencing	CYP2D6	*46	*46	0.003	No		NA	NA	Identification of New Alleles and the Determination of Alleles and Genotypes Frequencies at the CYP2D6 Gene in Emiratis - PMC (nih.gov)
El Akil et al., 2022	305	Healthy volunteers	Morocco	Arabic, Amazigh, or sub-Saharan Moroccans.	PCR-RFLP	CYP2D6	*3/rs35742686/2549delA	delA	0.118	No		NA	NA	Explore the distribution of (rs35742686, rs3892097 and rs1065852) genetic polymorphisms of cytochrome P4502D6 gene in the Moroccan population | Egyptian Journal of Medical Human Genetics | Full Text (springeropen.com)
El Akil et al., 2022	290	Healthy volunteers	Morocco	Arabic, Amazigh, or sub-Saharan Moroccans.	PCR-RFLP	CYP2D6	*4/rs3892097/1847G>A	A	0.105172	No		NA	NA	Explore the distribution of (rs35742686, rs3892097 and rs1065852) genetic polymorphisms of cytochrome P4502D6 gene in the Moroccan population | Egyptian Journal of Medical Human Genetics | Full Text (springeropen.com)
El Akil et al., 2022	321	Healthy volunteers	Morocco		PCR-RFLP	CYP2D6	*10/rs1065852/100C>T	T	0.077	No		NA	NA	Explore the distribution of (rs35742686, rs3892097 and rs1065852) genetic polymorphisms of cytochrome P4502D6 gene in the Moroccan population | Egyptian Journal of Medical Human Genetics | Full Text (springeropen.com)
Zihlif et al., 2012	192	Healthy volunteers	Jordan		PCR-RFLP	CYP2D6	*4/rs3892097/1847G>A	A	0.1276	No		NA	NA	Frequency of certain single-nucleotide polymorphisms and duplication of CYP2D6 in the Jordanian population - PubMed (nih.gov)
Zihlif et al., 2012	192	Healthy volunteers	Jordan		PCR-RFLP	CYP2D6	*10/rs1065852/100C>T	T	0.148	No		NA	NA	Frequency of certain single-nucleotide polymorphisms and duplication of CYP2D6 in the Jordanian population - PubMed (nih.gov)
Zihlif et al., 2012	192	Healthy volunteers	Jordan		PCR-RFLP	CYP2D6	*17/rs28371706/1022C>T	T	0.0833	No		NA	NA	Frequency of certain single-nucleotide polymorphisms and duplication of CYP2D6 in the Jordanian population - PubMed (nih.gov)
Mutawi et al., 2021	145	Healthy volunteers	Egypt		TaqMan	CYP2D6	rs16947/2851C>T	T	0.313	No		NA	NA	Genetic variability of CYP2D6, CYP3A4 and CYP3A5 among the Egyptian population | Pharmacogenomics (futuremedicine.com)
Zihlif et al., 2012	145	Healthy volunteers	Egypt		TaqMan	CYP2D6	*4/rs3892097/1847G>A	A	0.18	No		NA	NA	Genetic variability of CYP2D6, CYP3A4 and CYP3A5 among the Egyptian population | Pharmacogenomics (futuremedicine.com)
Zihlif et al., 2012	145	Healthy volunteers	Egypt		TaqMan	CYP2D6	*10/rs1065852/100C>T	T	0.13	No		NA	NA	Genetic variability of CYP2D6, CYP3A4 and CYP3A5 among the Egyptian population | Pharmacogenomics (futuremedicine.com)
Zihlif et al., 2012	145	Healthy volunteers	Egypt		TaqMan	CYP2D6	*41/rs28371725/2989 G>A	A	0.15	No		NA	NA	Genetic variability of CYP2D6, CYP3A4 and CYP3A5 among the Egyptian population | Pharmacogenomics (futuremedicine.com)
Hareedy et al., 2021	60	Rumatoid arthritis patients receiving hydrochloroquine	Egypt		TaqMan	CYP2D6	rs1135840/4181G>C	C	0.32	Yes	Risk of Covid-19 infection	Hydrochloroquine	Antirheumatics	https://www.degruyter.com/document/doi/10.1515/dmpt-2020-0164/html
Hareedy et al., 2021	60	Rumatoid arthritis patients receiving hydrochloroquine	Egypt		TaqMan	CYP2D6	*4/rs3892097/1847G>A	A	0.25	Yes	Risk of Covid-19 infection	Hydrochloroquine	Antirheumatics	https://www.degruyter.com/document/doi/10.1515/dmpt-2020-0164/html
Elouilamine et al., 2020	400	200 Breast cancer patients + 200 healthy volunteers	Morocco		PCR-RFLP	CYP2D6	*3/rs35742686/2549delA	delA	0.11	Yes	Breast cancer risk	NA	NA	https://www.sciencedirect.com/science/article/pii/S2452014420301825
Elouilamine et al., 2020	400	201 Breast cancer patients + 200 healthy volunteers	Morocco		PCR-RFLP	CYP2D6	*4/rs3892097/1847G>A	A	0.1	Yes	Breast cancer risk	NA	NA	https://www.sciencedirect.com/science/article/pii/S2452014420301825
Elouilamine et al., 2020	400	202 Breast cancer patients + 200 healthy volunteers	Morocco		PCR-RFLP	CYP2D6	*10/rs1065852/100C>T	T	0.085	Yes	Breast cancer risk	NA	NA	https://www.sciencedirect.com/science/article/pii/S2452014420301825
Hassen et al., 2023	107	Systemic lupus erythematosus patients	Saudi Arabia		TaqMan	CYP2D6	rs1080985	C	0.276	Yes	SLE features	NA	NA	https://www.ncbi.nlm.nih.gov/pmc/articles/PMC10043891/
Elouilamine et al., 2020	107	Systemic lupus erythematosus patients	Saudi Arabia		TaqMan	CYP2D6	*10/rs1065852/100C>T	T	0.187	Yes	SLE features	NA	NA	https://www.ncbi.nlm.nih.gov/pmc/articles/PMC10043891/
Elouilamine et al., 2020	107	Systemic lupus erythematosus patients	Saudi Arabia		TaqMan	CYP2D6	rs28624811	A	0.477	Yes	SLE features	NA	NA	https://www.ncbi.nlm.nih.gov/pmc/articles/PMC10043891/
Elouilamine et al., 2020	107	Systemic lupus erythematosus patients	Saudi Arabia		TaqMan	CYP2D6	rs1135840/4181G>C	C	0.369	Yes	SLE features	NA	NA	https://www.ncbi.nlm.nih.gov/pmc/articles/PMC10043891/
Elouilamine et al., 2020	107	Systemic lupus erythematosus patients	Saudi Arabia		TaqMan	CYP2D6	*41/rs28371725/2989 G>A	A	0.154	Yes	SLE features	NA	NA	https://www.ncbi.nlm.nih.gov/pmc/articles/PMC10043891/
Abbood et al., 2020	50	Movement disorders patients	Iraq		PCR	CYP2D6	*10/rs1065852/100C>T	T	0.26	Yes	Efficacy and toxicity	Tetrabenazine	Vesicular monoamine transporter 2 (VMAT2) inhibitors	https://bijps.uobaghdad.edu.iq/index.php/bijps/article/view/1056/850
Abbood et al., 2020	50	Movement disorders patients	Iraq		PCR	CYP2D6	*4/rs3892097/1847G>A	A	0	Yes	Efficacy and toxicity	Tetrabenazine	Vesicular monoamine transporter 2 (VMAT2) inhibitors	https://bijps.uobaghdad.edu.iq/index.php/bijps/article/view/1056/850
Shams et al., 2006	25	Depression patients on venlafaxine	Egypt		Real time PCR	CYP2D6	*4/rs3892097/1847G>A	A	0.18	Yes	Venlafaxine pharmacokinetics and clinical outcome.	Venlafaxine	Antidepressants	https://pubmed.ncbi.nlm.nih.gov/16958828/
Shams et al., 2006	25	Depression patients on venlafaxine	Egypt		Real time PCR	CYP2D6	*5	Del	0.04	Yes	Venlafaxine pharmacokinetics and clinical outcome.	Venlafaxine	Antidepressants	https://pubmed.ncbi.nlm.nih.gov/16958828/
Shams et al., 2006	25	Depression patients on venlafaxine	Egypt		Real time PCR	CYP2D6	*6/rs5030655/1708delT	delT	0.06	Yes	Venlafaxine pharmacokinetics and clinical outcome.	Venlafaxine	Antidepressants	https://pubmed.ncbi.nlm.nih.gov/16958828/
Jithesh et al, 2022	6045	Healthy Volunteers	Qatar		NGS	CYP2D6	*10/rs1065852/100C>T	T	0.132	No		NA	NA	https://pmc.ncbi.nlm.nih.gov/articles/PMC8847489/
Jithesh et al, 2022	6045	Healthy Volunteers	Qatar		NGS	CYP2D6	*4/rs3892097/1847G>A	A	0.092	No		NA	NA	https://pmc.ncbi.nlm.nih.gov/articles/PMC8847489/
Jithesh et al, 2022	6045	Healthy Volunteers	Qatar		NGS	CYP2D6	*17/rs28371706/1022C>T	T	0.03	No		NA	NA	https://pmc.ncbi.nlm.nih.gov/articles/PMC8847489/
Jithesh et al, 2022	6045	Healthy Volunteers	Qatar		NGS	CYP2D6	*6/rs5030655/1708delT	delT	0.001448	No		NA	NA	https://pmc.ncbi.nlm.nih.gov/articles/PMC8847489/
Aboul-Soud et al., 2021	181	Solid tumor patients	Saudi Arabia		NGS	CYP2D6	*10/rs1065852/100C>T	T	0.25	No		NA	NA	https://www.ncbi.nlm.nih.gov/pmc/articles/PMC7783809/
Aboul-Soud et al., 2021	181	Solid tumor patients	Saudi Arabia		NGS	CYP2D6	*4/rs3892097/1847G>A	A	0.15	No		NA	NA	https://www.ncbi.nlm.nih.gov/pmc/articles/PMC7783809/
Aboul-Soud et al., 2021	181	Solid tumor patients	Saudi Arabia		NGS	CYP2D6	*3/rs35742686/2549delA	delA	0.05	No		NA	NA	https://www.ncbi.nlm.nih.gov/pmc/articles/PMC7783809/
Aboul-Soud et al., 2021	181	Solid tumor patients	Saudi Arabia		NGS	CYP2D6	*9/rs5030656/2616delAAG	delAAG	0.03	No		NA	NA	https://www.ncbi.nlm.nih.gov/pmc/articles/PMC7783809/
McLellan et al., 1997	101	Healthy Volunteers	Saudi Arabia		PCR-RFLP	CYP2D6	*4/rs3892097/1847G>A	A	0.035	No		NA	NA	https://pubmed.ncbi.nlm.nih.gov/9241658/
McLellan et al., 1997	101	Healthy Volunteers	Saudi Arabia		PCR-RFLP	CYP2D6	*5	Del	0.001	No		NA	NA	https://pubmed.ncbi.nlm.nih.gov/9241658/
McLellan et al., 1997	101	Healthy Volunteers	Saudi Arabia		PCR-RFLP	CYP2D6	*10/rs1065852/100C>T	T	0.03	No		NA	NA	https://pubmed.ncbi.nlm.nih.gov/9241658/
McLellan et al., 1997	101	Healthy Volunteers	Saudi Arabia		PCR-RFLP	CYP2D6	*17/rs28371706/1022C>T	T	0.003	No		NA	NA	https://pubmed.ncbi.nlm.nih.gov/9241658/

## Sheet: CYP3A5
Reference Author, year	Sample size	Cohort	Country	ethnicity (if mentioned)	Used genotyping method	Gene name	Variant ID	Allele	frequency	Is association tested?	Key effect	Drug	Drug family	Link
Jmel et al., 2018	135	Healthy Volunteers	Tunisia		Affymetrix Chip 6.0 genotyping array	CYP3A5	*3/rs776746/6986A > G	G	0.788889	No		NA	NA	https://www.ncbi.nlm.nih.gov/pmc/articles/PMC5898725/
AL-Eitan, 2020	500	Healthy Volunteers	Jordan		MassARRAY (iPLEX GOLD) system	CYP3A5	*3/rs776746/6986A > G	G	0.88	No		NA	NA	https://www.sciencedirect.com/science/article/abs/pii/S0378111920300779
AL-Eitan, 2020	500	Healthy Volunteers	Jordan		MassARRAY (iPLEX GOLD) system	CYP3A5	rs1138272	T	0.08	No		NA	NA	https://www.sciencedirect.com/science/article/abs/pii/S0378111920300779
Sivadas and Scaria, 2018	193	Healthy Volunteers	Qatar		WGS & WES	CYP3A5	rs779989195	T	0	No		NA	NA	https://pubmed.ncbi.nlm.nih.gov/29720721/
Shilbayeh et al., 2015	34	Healthy Volunteers	Jordan		PCR-RFLP	CYP3A5	*3/rs776746/6986A > G	G	0.823529	Yes	Pharmacokinetics	Quetiapine	atypical antipsychotic	https://pubmed.ncbi.nlm.nih.gov/27137148/
Hamzah, 2018	80	50 Breast cancer patients + 30 healthy volunteers	Iraq		Sequencing	CYP3A5	*3/rs776746/6986A > G	G	0.625	Yes	Risk of breast cancer	NA	NA	https://www.semanticscholar.org/paper/Study-the-Association-of-CYP3A5-Polymorphism-on-the-Hamzah/ad91f7151ac1c8205fd19e72d01d115fb2444227
Bedewy and El-Maghraby, 2013	86	CML patients	Egypt		PCR-RFLP	CYP3A5	*3/rs776746/6986A > G	G	0.511	Yes	Drug response	Imatinib	Cancer	https://www.tandfonline.com/doi/full/10.1179/1607845412Y.0000000067
Ben-Fredj et al., 2020	102	renal transplant patients	Tunisia		PCR-RFLP	CYP3A5	*3/rs776746/6986A > G	G	0.77	Yes	Drug exposure and dose requirement	Tacrolimus	immunosuppressive	https://www.sciencedirect.com/science/article/pii/S0041008X20303719?via%3Dihub
Helal et al., 2017	96	48 liver transplant recipients and 48 donors	Egypt		TaqMan	CYP3A5	*3/rs776746/6986A > G	G	0.59	Yes	Drug exposure and dose requirement	Tacrolimus	immunosuppressive	https://www.sciencedirect.com/science/article/pii/S1110863016300751
Hannachi et al., 2020	53	kidney transplant recipients	Tunisia		PCR-RFLP	CYP3A5	*3/rs776746/6986A > G	G	0.77	Yes	Pharmacokinetics	Tacrolimus	immunosuppressive	https://pubmed.ncbi.nlm.nih.gov/32275916/
Saad et al., 2011	45	Patients scheduled for elective PCI and receiving clopidogrel	Egypt		Real time PCR	CYP3A5	*3/rs776746/6986A > G	G	0.82	Yes	Drug response	clopidogrel	Antiplatelets	https://www.sciencedirect.com/science/article/pii/S1110260811000263
Sy et al., 2013	72	38 Pediatric Renal Transplantation + 34 healthy volnters	Jordan		PCR-RFLP	CYP3A5	*3/rs776746/6986A > G	G	0.847	Yes	Adverse events	Tacrolimus	immunosuppressive agents	https://www.ncbi.nlm.nih.gov/pmc/articles/PMC3787223/
Darwish et al., 2015	27	Neuroblastoma pediatric patients	Lebanon		PCR-RFLP	CYP3A5	*3/rs776746/6986A > G	G	0.815	Yes	Survival	NA		https://www.spandidos-publications.com/mmr/11/2/1462
Wahab et al., 2017	100	seventy acute myeloid leukemia patients and thirty control subjects	Egypt		PCR-RFLP	CYP3A5	*3/rs776746/6986A > G	G	0.565	Yes	Acute Myeloid Leukemia risk	NA		https://www.ncbi.nlm.nih.gov/pmc/articles/PMC5464494/
Elalem et al., 2022	274	148 patients on simvastatin + 126 controls	Saudi Arabia		TaqMan	CYP3A5	*3/rs776746/6986A > G	G	0.807	Yes	Response	Simvastatin	lipid-lowering medications	https://www.ncbi.nlm.nih.gov/pmc/articles/PMC9286239/
Omran et al., 2020	102	Chronic Myeloid Leukemia Patients	Egypt		PCR-RFLP	CYP3A5	*3/rs776746/6986A > G	G	0.667	Yes	Response	Imatinib	Cancer	https://www.ncbi.nlm.nih.gov/pmc/articles/PMC7466443/#:~:text=In%20conclusion%2C%20the%20trough%20and,IM%20in%20CML%20Egyptian%20patients.
Fathy et al., 2016	41	Liver transplanted patients	Egypt		Sequencing	CYP3A5	*3/rs776746/6986A > G	G	0.464	Yes	Pharmacokinetics	tacrolimus	Immunospressants	Impact of CYP3A5 and MDR-1 gene polymorphisms on the dose and level of tacrolimus among living-donor liver transplanted patients: single center experience - PubMed (nih.gov)
Aouam et al., 2015	52	Kidney transplant patients	Tunisia		PCR-RFLP	CYP3A5	*3/rs776746/6986A > G	G	0.8	Yes	Pharmacokinetics	Tacrolimus	Immunospressants	Influence of combined CYP3A4 and CYP3A5 single-nucleotide polymorphisms on tacrolimus exposure in kidney transplant recipients: a study according to the post-transplant phase - PubMed (nih.gov)
Boucenna et al., 2022	97	Breast cancer patients	Algeria		Real time PCR	CYP3A5	*3/rs776746/6986A > G	G	0.7629	Yes	Tacrolimus bioavailability	Tacrolimus	Immunospressants	Influence of CYP2D6, CYP2C19 and CYP3A5 polymorphisms on plasma levels of tamoxifen metabolites in Algerian women with ER+ breast cancer | Egyptian Journal of Medical Human Genetics | Full Text (springeropen.com)
Boucenna et al., 2022	97	Breast cancer patients	Algeria		Real time PCR	CYP3A5	*6/rs10264272/14685G>A	A	0.0103	Yes	Tacrolimus bioavailability	Tacrolimus	Immunospressants	Influence of CYP2D6, CYP2C19 and CYP3A5 polymorphisms on plasma levels of tamoxifen metabolites in Algerian women with ER+ breast cancer | Egyptian Journal of Medical Human Genetics | Full Text (springeropen.com)
Hannachi et al., 2020	80	Kidney transplant patients	Tunisia		PCR-RFLP	CYP3A5	*3/rs776746/6986A > G	G	0.77	Yes	Tacrolimus bioavailability	Tacrolimus	Immunospressants	https://www.researchgate.net/publication/343880811_Influence_CYP3A_polymorphisms_on_tacrolimus_pharmacokinetics_in_kidney_transplant_recipients
Mouhrach et al., 2023	78	Kidney transplant patients	Egypt		PCR-RFLP	CYP3A5	*3/rs776746/6986A > G	G	0.807	Yes	Dose	Tacrolimus	Immunospressants	(15) (PDF) Influence of combined CYP3A4 and CYP3A5 single-nucleotide polymorphisms on tacrolimus exposure in kidney transplant recipients: A study according to the post-transplant phase (researchgate.net)
Al-Husein et al., 2018	55	Acute coronary syndromes patients on clopidogrel	Morocco		GenoChip CYP+ Array	CYP3A5	*3/rs776746/6986A > G	G	0.863636	Yes	Response	Clopidogrel	Antiplatlets	Influence of CYP450 Enzymes and ABCB1 Polymorphisms on Clopidogrel Response in Moroccan Patients with Acute Coronary Syndromes - PubMed (nih.gov)
Moussa et al., 2017	280	Cardiovascular diseases patients	Jordan		PCR-RFLP	CYP3A5	*3/rs776746/6986A > G	G	0.652	Yes	Resistance	clopidogrel	Antiplatlets	Investigating the Effect of Demographics, Clinical Character... : Journal of Cardiovascular Pharmacology (lww.com)
Bains et al., 2013	173	63 Nephrotic syndrome patients + 110 controls	Tunisia		PCR-RFLP	CYP3A5	*3/rs776746/6986A > G	G	0.699	Yes	Response to steroid therapy	prednisolone	corticosteroids	MDR-1 and CYP3A5 Polymorphisms in Pediatric Idiopathic Nephrotic Syndrome: Impact on Susceptibility and Response to Steroids (Preliminary Results) - PubMed (nih.gov)
Bains et al., 2013	119	Healthy volunteers	Yemen		Sequencing	CYP3A5	*3/rs776746/6986A > G	G	0.76605	No		NA	NA	(15) (PDF) Molecular diversity and population structure at the Cytochrome P450 3A5 gene in Africa (researchgate.net)
Bains et al., 2013	119	Healthy volunteers	Yemen		Sequencing	CYP3A5	*6/rs10264272/14685G>A	A	0.0579832	No		NA	NA	(15) (PDF) Molecular diversity and population structure at the Cytochrome P450 3A5 gene in Africa (researchgate.net)
Bains et al., 2013	119	Healthy volunteers	Yemen		Sequencing	CYP3A5	*7/rs41303343/27126_27127insT	insT	0.0162185	No		NA	NA	(15) (PDF) Molecular diversity and population structure at the Cytochrome P450 3A5 gene in Africa (researchgate.net)
Bains et al., 2013	159	Healthy volunteers	Algeria		Sequencing	CYP3A5	*3/rs776746/6986A > G	G	0.81	No		NA	NA	(15) (PDF) Molecular diversity and population structure at the Cytochrome P450 3A5 gene in Africa (researchgate.net)
Bains et al., 2013	159	Healthy volunteers	Algeria		Sequencing	CYP3A5	*6/rs10264272/14685G>A	A	0.05	No		NA	NA	(15) (PDF) Molecular diversity and population structure at the Cytochrome P450 3A5 gene in Africa (researchgate.net)
Bains et al., 2013	159	Healthy volunteers	Algeria		Sequencing	CYP3A5	*7/rs41303343/27126_27127insT	insT	0.01	No		NA	NA	(15) (PDF) Molecular diversity and population structure at the Cytochrome P450 3A5 gene in Africa (researchgate.net)
Bains et al., 2013	85	Healthy volunteers	Morocco	Berbers	Sequencing	CYP3A5	*3/rs776746/6986A > G	G	0.81	No		NA	NA	(15) (PDF) Molecular diversity and population structure at the Cytochrome P450 3A5 gene in Africa (researchgate.net)
Bains et al., 2013	85	Healthy volunteers	Morocco	Berbers	Sequencing	CYP3A5	*6/rs10264272/14685G>A	A	0.04	No		NA	NA	(15) (PDF) Molecular diversity and population structure at the Cytochrome P450 3A5 gene in Africa (researchgate.net)
Bains et al., 2013	85	Healthy volunteers	Morocco	Berbers	Sequencing	CYP3A5	*7/rs41303343/27126_27127insT	insT	0.01	No		NA	NA	(15) (PDF) Molecular diversity and population structure at the Cytochrome P450 3A5 gene in Africa (researchgate.net)
Bains et al., 2013	163	Healthy volunteers	Sudan		Sequencing	CYP3A5	*3/rs776746/6986A > G	G	0.572393	No		NA	NA	(15) (PDF) Molecular diversity and population structure at the Cytochrome P450 3A5 gene in Africa (researchgate.net)
Bains et al., 2013	162	Healthy volunteers	Sudan		Sequencing	CYP3A5	*6/rs10264272/14685G>A	A	0.0933333	No		NA	NA	(15) (PDF) Molecular diversity and population structure at the Cytochrome P450 3A5 gene in Africa (researchgate.net)
Bains et al., 2013	166	Healthy volunteers	Sudan		Sequencing	CYP3A5	*7/rs41303343/27126_27127insT	insT	0.00361446	No		NA	NA	(15) (PDF) Molecular diversity and population structure at the Cytochrome P450 3A5 gene in Africa (researchgate.net)
Fernández-Santander et al., 2016	83	Healthy volunteers	Algeria		PCR-RFLP	CYP3A5	*3/rs776746/6986A > G	G	0.795	Yes	Risk of prostate cancer	NA	NA	Cytochrome and sulfotransferase gene variation in north African populations | Pharmacogenomics (futuremedicine.com)
Fernández-Santander et al., 2016	96	Healthy volunteers	Libya		PCR-RFLP	CYP3A5	*3/rs776746/6986A > G	G	0.883	Yes	Risk of prostate cancer	NA	NA	Cytochrome and sulfotransferase gene variation in north African populations | Pharmacogenomics (futuremedicine.com)
Fernández-Santander et al., 2016	258	274 from morocco	Morocco		PCR-RFLP	CYP3A5	*3/rs776746/6986A > G	G	0.91876	Yes	Risk of prostate cancer	NA	NA	Cytochrome and sulfotransferase gene variation in north African populations | Pharmacogenomics (futuremedicine.com)
Fernández-Santander et al., 2016	102	Healthy Volunteers	Tunisia		PCR-RFLP	CYP3A5	*3/rs776746/6986A > G	G	0.879	No		NA	NA	https://pubmed.ncbi.nlm.nih.gov/27471773/
Yousef et al., 2016	137	kidney transplant patients	Jordan		PCR-RFLP	CYP3A5	*3/rs776746/6986A > G	G	0.879562	Yes	tacrolimus dose requirments	tacrolimus	Immunospressants	Effects of Genetic Polymorphism in CYP3A4 and CYP3A5 Genes on Tacrolimus Dose Among Kidney Transplant Recipients - PubMed (nih.gov)
Quaranta et al., 2006	36	healthy volunteers	Tunisia		PCR-SSCP	CYP3A5	*3/rs776746/6986A > G	G	0.851	No		NA	NA	Ethnic differences in the distribution of CYP3A5 gene polymorphisms: Xenobiotica: Vol 36, No 12 (tandfonline.com)
Sridharan et al., 2022b	146	Renal transplant patients	Bahrain		Real time PCR	CYP3A5	*3/rs776746/6986A > G	G	0.787671	Yes	Drug concentration	Immunospressants	Immunospressants	JPM | Free Full-Text | Evaluation of Pharmacogenetics of Drug-Metabolizing Enzymes and Drug Efflux Transporter in Renal Transplants Receiving Immunosuppressants (mdpi.com)
Saladores et al., 2015	78	Breast Cancer	Lebanon		TaqMan, AmpliChip P450, Sequonom	CYP3A5	*3/rs776746/6986A > G	G	0.91	yes	Tamoxifen metabolism and clinical outcomes	Tamoxifen	Cancer	https://www.ncbi.nlm.nih.gov/pmc/articles/PMC4308646/
Wanas et al., 2023	72	Kideny transplant recepient	Egypt		TaqMan	CYP3A5	*3/rs776746/6986A > G	G	0.917	Yes	Tacrolimus dosing	Tacrolimus	Immuno supressant	https://www.ncbi.nlm.nih.gov/pmc/articles/PMC10681408/
Abo El Fotoh et al., 2016	195	Epeliptic children (130)+65 controls	Egypt		PCR-RFLP	CYP3A5	*3/rs776746/6986A > G	G	0.789	yes	Drug response		Antiepeliptic drugs	https://www.sciencedirect.com/science/article/pii/S1059131116300929
Zgheib et al., 2020	40	allogeneic hematopoietic cell transplantation patients	Lebanon		DMETPlus array	CYP3A5	*3/rs776746/6986A > G	G	0.88	yes	Cyclosporin toxicity	cyclosporin	Immunosupressants	https://pubmed.ncbi.nlm.nih.gov/32094096/
Zgheib et al., 2020	40	allogeneic hematopoietic cell transplantation patients	Lebanon		DMETPlus array	CYP3A5	*6/rs10264272/14685G>A	A	0.01	yes	Cyclosporin toxicity	cyclosporin	Immunosupressants	https://pubmed.ncbi.nlm.nih.gov/32094096/
Novillo et al., 2015	102	Healthy volunteers	Tunisia		PCR-RFLP	CYP3A5	*3/rs776746/6986A > G	G	0.879	No		NA	NA	Genetic diversity of CYP3A4 and CYP3A5 polymorphisms in North African populations from Morocco and Tunisia - Apolonia Novillo, Alicia Romero-Lorca, María Gaibar, Raoudha Bahri, Nourdin Harich, David Sánchez-Cuenca, Esther Esteban, Ana Fernández-Santander, 2015 (sagepub.com)
Novillo et al., 2015	97	Healthy volunteers	Morocco	Berbers	PCR-RFLP	CYP3A5	*3/rs776746/6986A > G	G	0.921	No		NA	NA	Genetic diversity of CYP3A4 and CYP3A5 polymorphisms in North African populations from Morocco and Tunisia - Apolonia Novillo, Alicia Romero-Lorca, María Gaibar, Raoudha Bahri, Nourdin Harich, David Sánchez-Cuenca, Esther Esteban, Ana Fernández-Santander, 2015 (sagepub.com)
AL-Eitan et al., 2020	128	Healthy volunteers	Jordan	Circassian	MALDI-TOF	CYP3A5	*6/rs10264272/14685G>A	A	0	No		NA	NA	Genetic Polymorphisms of Pharmacogenes among the Genetically Isolated Circassian Subpopulation from Jordan - PMC (nih.gov)
AL-Eitan et al., 2020	128	Healthy volunteers	Jordan	Circassian	MALDI-TOF	CYP3A5	*3/rs776746/6986A > G	G	0.91	No		NA	NA	Genetic Polymorphisms of Pharmacogenes among the Genetically Isolated Circassian Subpopulation from Jordan - PMC (nih.gov)
Salameh et al., 2012	588	Healthy volunteers	Jordan		PCR-RFLP	CYP3A5	rs28365083/27284C>A	A	0.002	No		NA	NA	Genetic polymorphisms of the CYP3A4, CYP3A5, CYP3A7 and CYP1A2 among the Jordanian population - PubMed (nih.gov)
Salameh et al., 2012	465	Healthy volunteers	Jordan		PCR-RFLP	CYP3A5	*3/rs776746/6986A > G	G	0.868	No		NA	NA	Genetic polymorphisms of the CYP3A4, CYP3A5, CYP3A7 and CYP1A2 among the Jordanian population - PubMed (nih.gov)
Salameh et al., 2012	563	Healthy volunteers	Jordan		PCR-RFLP	CYP3A5	*6/rs10264272/14685G>A	A	0.017	No		NA	NA	Genetic polymorphisms of the CYP3A4, CYP3A5, CYP3A7 and CYP1A2 among the Jordanian population - PubMed (nih.gov)
Salameh et al., 2012	559	Healthy volunteers	Jordan		PCR-RFLP	CYP3A5	*7/rs41303343/27126_27127insT	insT	0	No		NA	NA	Genetic polymorphisms of the CYP3A4, CYP3A5, CYP3A7 and CYP1A2 among the Jordanian population - PubMed (nih.gov)
Goljan et al., 2022	11889	Healthy volunteers	Saudi Arabia		NGS	CYP3A5	rs28365083/27284C>A	A	0	No		NA	NA	Identification of pharmacogenetic variants from large scale next generation sequencing data in the Saudi population - PMC (nih.gov)
Goljan et al., 2022	11889	Healthy volunteers	Saudi Arabia		NGS	CYP3A5	*3/rs776746/6986A > G	G	0.845	No		NA	NA	Identification of pharmacogenetic variants from large scale next generation sequencing data in the Saudi population - PMC (nih.gov)
Goljan et al., 2022	11889	Healthy volunteers	Saudi Arabia		NGS	CYP3A5	*6/rs10264272/14685G>A	A	0.024	No		NA	NA	Identification of pharmacogenetic variants from large scale next generation sequencing data in the Saudi population - PMC (nih.gov)
Goljan et al., 2022	11889	Healthy volunteers	Saudi Arabia		NGS	CYP3A5	*7/rs41303343/27126_27127insT	insT	0.004	No		NA	NA	Identification of pharmacogenetic variants from large scale next generation sequencing data in the Saudi population - PMC (nih.gov)
Goljan et al., 2022	11889	Healthy volunteers	Saudi Arabia		NGS	CYP3A5	*8/rs55817950/3699C>T	T	<0.001	No		NA	NA	Identification of pharmacogenetic variants from large scale next generation sequencing data in the Saudi population - PMC (nih.gov)
Goljan et al., 2022	11889	Healthy volunteers	Saudi Arabia		NGS	CYP3A5	rs1267703650	C	0.135	No		NA	NA	Identification of pharmacogenetic variants from large scale next generation sequencing data in the Saudi population - PMC (nih.gov)
Sridharan et al., 2022a	146	Patients on IV paracetamol	Bahrain		Real time PCR	CYP3A5	*7/rs41303343/27126_27127insT	insT	0.0274	Yes	Paracetamol metbolism	Paracetamol	Analgesics	Evaluation of the Association between Single Nucleotide Polymorphisms of Metabolizing Enzymes with the Serum Concentration of Paracetamol and Its Metabolites - PMC (nih.gov)
Elmachad et al., 2012	108	10 Renal transplant patients + 98 control newborns	Morocco		Real time PCR	CYP3A5	*3/rs776746/6986A > G	G	0.732	Yes	Tacrolimus dose	tacrolimus	immunosupressants	Frequencies of CYP3A5*1/*3 variants in a Moroccan population and effect on tacrolimus daily dose requirements in renal transplant patients - PubMed (nih.gov)
Milane et al., 2021	1824	Healthy volunteers	Lebanon		Illumina Human 660W-Quad BeadChip	CYP3A5	*3/rs776746/6986A > G	G	0.91091	No		NA	NA	https://www.ectrx.org/detail/archive/2021/19/5/0/434/0
Mutawi et al., 2021	142	Healthy volunteers	Egypt		TaqMan	CYP3A5	*3/rs776746/6986A > G	G	0.86	No		NA	NA	Genetic variability of CYP2D6, CYP3A4 and CYP3A5 among the Egyptian population | Pharmacogenomics (futuremedicine.com)
Hareedy et al., 2021	60	Rumatoid arthritis patients receiving hydrochloroquine	Egypt		TaqMan	CYP3A5	rs28365083/27284C>A	A	0	Yes	Risk of Covid-19 infection	Hydrochloroquine	Antirheumatics	https://www.degruyter.com/document/doi/10.1515/dmpt-2020-0164/html
Hareedy et al., 2021	60	Rumatoid arthritis patients receiving hydrochloroquine	Egypt		TaqMan	CYP3A5	*3/rs776746/6986A > G	G	0.75	Yes	Risk of Covid-19 infection	Hydrochloroquine	Antirheumatics	https://www.degruyter.com/document/doi/10.1515/dmpt-2020-0164/html
Mendrinou et al., 2020	76	Renal transplanted patients	Egypt		PCR-RFLP	CYP3A5	*3/rs776746/6986A > G	G	0.8553	Yes	Tacrolimus dose	Tacrolimus	Immunosupressants	https://www.ncbi.nlm.nih.gov/pmc/articles/PMC7431691/
Sadek, 2016	68	Patients on tacrolimus	Lebanon		PCR-RFLP	CYP3A5	*3/rs776746/6986A > G	G	0.948529	Yes	Tacrolimus metabolism	Tacrolimus	Immunosupressants	https://scholarhub.balamand.edu.lb/handle/uob/4310?mode=full
Jithesh et al, 2022	6045	Healthy Volunteers	Qatar		NGS	CYP3A5	rs15524	C	0.109	No		NA	NA	https://pmc.ncbi.nlm.nih.gov/articles/PMC8847489/
Jithesh et al, 2022	6045	Healthy Volunteers	Qatar		NGS	CYP3A5	rs4646450	T	0.257	No		NA	NA	https://pmc.ncbi.nlm.nih.gov/articles/PMC8847489/
Jithesh et al, 2022	6045	Healthy Volunteers	Qatar		NGS	CYP3A5	*6/rs10264272/14685G>A	A	0.019	No		NA	NA	https://pmc.ncbi.nlm.nih.gov/articles/PMC8847489/
Aboul-Soud et al., 2021	181	Solid tumor patients	Saudi Arabia		NGS	CYP3A5	*3/rs776746/6986A > G	G	0.91	No		NA	NA	https://www.ncbi.nlm.nih.gov/pmc/articles/PMC7783809/

## Sheet: CYP4F2
Reference (Author, year)	Sample size	Cohort	Country	ethnicity (if mentioned)	Used genotyping method	Gene name	Variant ID	Allele	frequency	Is association tested?	Key effect	Drug	Drug family	Link
Sivadas and Scaria, 2018	193	Healthy Volunteers	Qatar		WGS & WES	CYP4F2	rs3093200	T	0.00777202	No		NA	NA	https://pubmed.ncbi.nlm.nih.gov/29720721/
Sivadas and Scaria, 2018	193	Healthy Volunteers	Qatar		WGS & WES	CYP4F2	rs138971789	T	0	No		NA	NA	https://pubmed.ncbi.nlm.nih.gov/29720721/
Sivadas and Scaria, 2018	193	Healthy Volunteers	Qatar		WGS & WES	CYP4F2	*3/rs2108622/297G>A	A	0.53125	No		NA	NA	https://pubmed.ncbi.nlm.nih.gov/29720721/
Sivadas and Scaria, 2018	193	Healthy Volunteers	Qatar		WGS & WES	CYP4F2	rs868591807	T	0	No		NA	NA	https://pubmed.ncbi.nlm.nih.gov/29720721/
Sivadas and Scaria, 2018	193	Healthy Volunteers	Qatar		WGS & WES	CYP4F2	rs145174239	C	0	No		NA	NA	https://pubmed.ncbi.nlm.nih.gov/29720721/
Sivadas and Scaria, 2018	193	Healthy Volunteers	Qatar		WGS & WES	CYP4F2	rs144811674	T	0	No		NA	NA	https://pubmed.ncbi.nlm.nih.gov/29720721/
Elkhazraji et al, 2018	217	Patients on acenocoumarol	Morocco		PCR-RFLP	CYP4F2	*3/rs2108622/297G>A	A	0.37	Yes	Acenocoumarol dose	Acenocoumarol	Anticoagulants	https://pubmed.ncbi.nlm.nih.gov/29760340/
Pathare et al, 2012	191	214 patients on warfarin	Oman		sequencing	CYP4F2	*3/rs2108622/297G>A	A	0.31	Yes	Response	Warfarin	Anticoagulants	https://www.scirp.org/pdf/OJGen_2012123121432298.pdf
Al-Eitan et al, 2021	425	212 Cardiovascular patients + 213 controls	Jordan		MassARRAY_ system (iPLEX GOLD)	CYP4F2	*3/rs2108622/297G>A	A	0.385	Yes	Warfarin dose	Warfarin	Anticoagulants	https://pubmed.ncbi.nlm.nih.gov/33437219/
Ajmi et al, 2018	246	Patients on acenocoumarol	Tunisia		PCR-RFLP	CYP4F2	*3/rs2108622/297G>A	A	0.493902	Yes	Acenocoumarol dose	Acenocoumarol	Anticoagulants	https://pubmed.ncbi.nlm.nih.gov/29479633/
Smires et al, 2012	114	Patients on acenocoumarol	Morocco		TaqMan	CYP4F2	*3/rs2108622/297G>A	A	0.407895	Yes	Acenocoumarol dose	Acenocoumarol	Anticoagulants	https://pubmed.ncbi.nlm.nih.gov/22486182/
Sivadas et al, 2016	100	Healthy Volunteers	Qatar		WES	CYP4F2	*3/rs2108622/297G>A	A	0.38	No		NA	NA	Landscape of warfarin and clopidogrel pharmacogenetic variants in Qatari population from whole exome datasets - PubMed (nih.gov)
Elewa et al, 2020	148	Cardiovascular patients	Qatar		Real time PCR	CYP4F2	*3/rs2108622/297G>A	A	0.43	Yes	Response to eradication therapy	lansoprazole	PPI	Effect of SAMe-TT2R2 score and genetic polymorphism on the quality of anticoagulation control in Qatari patients treated with warfarin | Journal of Thrombosis and Thrombolysis (springer.com)
Ammari et al, 2023	768	Saudi Warfarin Pharmacogenetic Cohort	Saudi Arabia		Ampliseq NGS panel	CYP4F2	rs3093200	T	0.0138	Yes	Warfarin dose	Warfarin	Anticoagulants	https://pubmed.ncbi.nlm.nih.gov/36739459/
Ammari et al, 2023	768	Saudi Warfarin Pharmacogenetic Cohort	Saudi Arabia		Ampliseq NGS panel	CYP4F2	*3/rs2108622/297G>A	A	0.4379	Yes	Warfarin dose	Warfarin	Anticoagulants	https://pubmed.ncbi.nlm.nih.gov/36739459/
Ammari et al, 2023	768	Saudi Warfarin Pharmacogenetic Cohort	Saudi Arabia		Ampliseq NGS panel	CYP4F2	rs3093106	C	0.09076	Yes	Warfarin dose	Warfarin	Anticoagulants	https://pubmed.ncbi.nlm.nih.gov/36739459/
Ammari et al, 2023	768	Saudi Warfarin Pharmacogenetic Cohort	Saudi Arabia		Ampliseq NGS panel	CYP4F2	rs1017273791	C	0.01699	Yes	Warfarin dose	Warfarin	Anticoagulants	https://pubmed.ncbi.nlm.nih.gov/36739459/
Ammari et al, 2023	768	Saudi Warfarin Pharmacogenetic Cohort	Saudi Arabia		Ampliseq NGS panel	CYP4F2	rs3093153	A	0.02389	Yes	Warfarin dose	Warfarin	Anticoagulants	https://pubmed.ncbi.nlm.nih.gov/36739459/
Ammari et al, 2023	768	Saudi Warfarin Pharmacogenetic Cohort	Saudi Arabia		Ampliseq NGS panel	CYP4F2	rs2074900	A	0.1587	Yes	Warfarin dose	Warfarin	Anticoagulants	https://pubmed.ncbi.nlm.nih.gov/36739459/
Ammari et al, 2023	768	Saudi Warfarin Pharmacogenetic Cohort	Saudi Arabia		Ampliseq NGS panel	CYP4F2	rs3093161	T	0.01805	Yes	Warfarin dose	Warfarin	Anticoagulants	https://pubmed.ncbi.nlm.nih.gov/36739459/
Ammari et al, 2023	768	Saudi Warfarin Pharmacogenetic Cohort	Saudi Arabia		Ampliseq NGS panel	CYP4F2	rs8110714	A	0.01752	Yes	Warfarin dose	Warfarin	Anticoagulants	https://pubmed.ncbi.nlm.nih.gov/36739459/
Ammari et al, 2023	768	Saudi Warfarin Pharmacogenetic Cohort	Saudi Arabia		Ampliseq NGS panel	CYP4F2	rs8100960	G	0.01805	Yes	Warfarin dose	Warfarin	Anticoagulants	https://pubmed.ncbi.nlm.nih.gov/36739459/
Ammari et al, 2023	768	Saudi Warfarin Pharmacogenetic Cohort	Saudi Arabia		Ampliseq NGS panel	CYP4F2	rs3093101	A	0.01805	Yes	Warfarin dose	Warfarin	Anticoagulants	https://pubmed.ncbi.nlm.nih.gov/36739459/
Ammari et al, 2023	768	Saudi Warfarin Pharmacogenetic Cohort	Saudi Arabia		Ampliseq NGS panel	CYP4F2	rs3093099	G	0.01805	Yes	Warfarin dose	Warfarin	Anticoagulants	https://pubmed.ncbi.nlm.nih.gov/36739459/
Ammari et al, 2023	768	Saudi Warfarin Pharmacogenetic Cohort	Saudi Arabia		Ampliseq NGS panel	CYP4F2	rs11444372	CA	0.01699	Yes	Warfarin dose	Warfarin	Anticoagulants	https://pubmed.ncbi.nlm.nih.gov/36739459/
Ammari et al, 2023	768	Saudi Warfarin Pharmacogenetic Cohort	Saudi Arabia		Ampliseq NGS panel	CYP4F2	rs3093102	T	0.01486	Yes	Warfarin dose	Warfarin	Anticoagulants	https://pubmed.ncbi.nlm.nih.gov/36739459/
Ammari et al, 2023	768	Saudi Warfarin Pharmacogenetic Cohort	Saudi Arabia		Ampliseq NGS panel	CYP4F2	rs3093160	T	0.1656	Yes	Warfarin dose	Warfarin	Anticoagulants	https://pubmed.ncbi.nlm.nih.gov/36739459/
Ammari et al, 2023	768	Saudi Warfarin Pharmacogenetic Cohort	Saudi Arabia		Ampliseq NGS panel	CYP4F2	rs3093100	G	0.1916	Yes	Warfarin dose	Warfarin	Anticoagulants	https://pubmed.ncbi.nlm.nih.gov/36739459/
Ammari et al, 2023	768	Saudi Warfarin Pharmacogenetic Cohort	Saudi Arabia		Ampliseq NGS panel	CYP4F2	rs3093105	C	0.1868	Yes	Warfarin dose	Warfarin	Anticoagulants	https://pubmed.ncbi.nlm.nih.gov/36739459/
Ammari et al, 2023	768	Saudi Warfarin Pharmacogenetic Cohort	Saudi Arabia		Ampliseq NGS panel	CYP4F2	rs3093103	G	0.1741	Yes	Warfarin dose	Warfarin	Anticoagulants	https://pubmed.ncbi.nlm.nih.gov/36739459/
Ammari et al, 2023	768	Saudi Warfarin Pharmacogenetic Cohort	Saudi Arabia		Ampliseq NGS panel	CYP4F2	rs3093098	G	0.1943	Yes	Warfarin dose	Warfarin	Anticoagulants	https://pubmed.ncbi.nlm.nih.gov/36739459/
Ammari et al, 2023	768	Saudi Warfarin Pharmacogenetic Cohort	Saudi Arabia		Ampliseq NGS panel	CYP4F2	rs2074902	C	0.173	Yes	Warfarin dose	Warfarin	Anticoagulants	https://pubmed.ncbi.nlm.nih.gov/36739459/
Ammari et al, 2023	768	Saudi Warfarin Pharmacogenetic Cohort	Saudi Arabia		Ampliseq NGS panel	CYP4F2	rs3093114	A	0.1736	Yes	Warfarin dose	Warfarin	Anticoagulants	https://pubmed.ncbi.nlm.nih.gov/36739459/
Jarrar et al, 2017	90	Healthy volunteers	Jordan		PCR-RFLP	CYP4F2	*3/rs2108622/297G>A	A	0.45	No		NA	NA	https://archives.ju.edu.jo/index.php/jmj/article/view/13525/7810
Bader et al, 2019	149	Patients on warfarin	Qatar		TaqMan	CYP4F2	*3/rs2108622/297G>A	A	0.43	Yes	Warfarin dose	Warfarin	Anticoagulants	https://www.nature.com/articles/s41397-019-0116-y
Jarrar et al, 2023	180	90 TIIDM+90 healthy	Jordan		Sequencing	CYP4F2	*3/rs2108622/297G>A	A	0.42	Yes	Lipid profile and T2D complications	NA	NA	https://pubmed.ncbi.nlm.nih.gov/36758722/
Sridharan et al, 2023	218	Patients on warfarin	Bahrain		Real time PCR	CYP4F2	*3/rs2108622/297G>A	A	0.373853	Yes	Warfarin dose	Warfarin	Anticoagulants	https://pubmed.ncbi.nlm.nih.gov/36897104/
Al-Mahayri et al, 2020	100	healthy volunteers	United Arab Emirates		NGS	CYP4F2	*3/rs2108622/297G>A	A	0.4592	No		NA	NA	https://www.nature.com/articles/s41598-020-78231-3
Pathare et al, 2012 (b)	212	Patients on warfarin	Oman		Sequencing	CYP4F2	*3/rs2108622/297G>A	A	0.5	Yes	Warfarin dose	Warfarin	Anticoagulants	https://www.nature.com/articles/jhg201294.pdf
Pathare et al, 2012 (b)	192	healthy volunteers	Oman		Sequencing	CYP4F2	*3/rs2108622/297G>A	A	0.35	No		NA	NA	https://pubmed.ncbi.nlm.nih.gov/22452429/
Eljilany et al, 2021	116	Patients on warfrain	Qatar		Real time PCR	CYP4F2	*3/rs2108622/297G>A	A	0.41	Yes	Warfarin dose	Warfarin	Anticoagulants	Genetic and Non-Genetic Factors Impact on INR Normalization in Preprocedural Warfarin Management - PMC (nih.gov)
Shahin et al, 2012	207	Patients on warfrain	Egypt		Sequencing	CYP4F2	*3/rs2108622/297G>A	A	0.42	Yes	Warfarin dose	Warfarin	Anticoagulants	Genetic and nongenetic factors associated with warfarin dose requirements in Egyptian patients - PMC (nih.gov)
John et al, 2012	125	Healthy volunteers	Kuwait		WES	CYP4F2	*3/rs2108622/297G>A	A	0.42	No		NA	NA	(18) (PDF) Genetic variants associated with warfarin dosage in Kuwaiti population (researchgate.net)
Goljan et al, 2022	11889	Healthy volunteers	Saudi Arabia		NGS	CYP4F2	*3/rs2108622/297G>A	A	0.444	No		NA	NA	Identification of pharmacogenetic variants from large scale next generation sequencing data in the Saudi population - PMC (nih.gov)
Goljan et al, 2022	11889	Healthy volunteers	Saudi Arabia		NGS	CYP4F2	rs780094643		0.13	No		NA	NA	Identification of pharmacogenetic variants from large scale next generation sequencing data in the Saudi population - PMC (nih.gov)
Goljan et al, 2022	11889	Healthy volunteers	Saudi Arabia		NGS	CYP4F2	rs763539865		0.421	No		NA	NA	Identification of pharmacogenetic variants from large scale next generation sequencing data in the Saudi population - PMC (nih.gov)
Jithesh et al, 2022	6045	Healthy Volunteers	Qatar		NGS	CYP4F2	*3/rs2108622/297G>A	T	0.424	No		NA	NA	https://pmc.ncbi.nlm.nih.gov/articles/PMC8847489/
Jithesh et al, 2022	6045	Healthy Volunteers	Qatar		NGS	CYP4F2	rs3093105	C	0.172	No		NA	NA	https://pmc.ncbi.nlm.nih.gov/articles/PMC8847489/
Aboul-Soud et al, 2021	181	Solid tumor patients	Saudi Arabia		NGS	CYP4F2	*3/rs2108622/297G>A	A	0.32	No		NA	NA	https://www.ncbi.nlm.nih.gov/pmc/articles/PMC7783809/

## Sheet: DPYD
Reference (Author, year)	Sample size	Cohort	Country	ethnicity (if mentioned)	Used genotyping method	Gene name	Variant ID	Allele	frequency	Is association tested?	Key effect	Drug	Drug family	Link
Almashagbah et al, 2022	80	Colorectal cancer patients	Jordan		Sequencing	DPYD	*9A/ rs1801265/ 85T>C	C	0.31	Yes	5-fluorouracil toxicity	5-fluorouracil	Chemotherapy	https://www.ncbi.nlm.nih.gov/pmc/articles/PMC9810321/pdf/APJCP-23-3061.pdf
Almashagbah et al, 2022	80	Colorectal cancer patients	Jordan		Sequencing	DPYD	rs2786783 (C>T)	T	0.13	Yes	5-fluorouracil toxicity	5-fluorouracil	Chemotherapy	https://www.ncbi.nlm.nih.gov/pmc/articles/PMC9810321/pdf/APJCP-23-3061.pdf
Almashagbah et al, 2022	80	Colorectal cancer patients	Jordan		Sequencing	DPYD	rs2811178 (A>G)	G	0.59	Yes	5-fluorouracil toxicity	5-fluorouracil	Chemotherapy	https://www.ncbi.nlm.nih.gov/pmc/articles/PMC9810321/pdf/APJCP-23-3061.pdf
Al-Eitan. 2020	500	Healthy Volunteers	Jordan		MassARRAY (iPLEX GOLD) system	DPYD	*2A/rs3918290/IVS14+1G>A	A	0.01	No		NA	NA	https://www.sciencedirect.com/science/article/abs/pii/S0378111920300779
Sivadas and Scaria, 2018	193	Healthy Volunteers	Qatar		WGS & WES	DPYD	rs151074666	T	0	No		NA	NA	https://pubmed.ncbi.nlm.nih.gov/29720721/
Sivadas and Scaria, 2018	193	Healthy Volunteers	Qatar		WGS & WES	DPYD	*9B/rs147545709/2658G>A	A	0	No		NA	NA	https://pubmed.ncbi.nlm.nih.gov/29720721/
Sivadas and Scaria, 2018	193	Healthy Volunteers	Qatar		WGS & WES	DPYD	rs55674432	A	0	No		NA	NA	https://pubmed.ncbi.nlm.nih.gov/29720721/
Sivadas and Scaria, 2018	193	Healthy Volunteers	Qatar		WGS & WES	DPYD	*6/rs1801160/2194C>T	T	0.138021	No		NA	NA	https://pubmed.ncbi.nlm.nih.gov/29720721/
Sivadas and Scaria, 2018	193	Healthy Volunteers	Qatar		WGS & WES	DPYD	*4/rs1801158/1601G>A	A	0.0807292	No		NA	NA	https://pubmed.ncbi.nlm.nih.gov/29720721/
Sivadas and Scaria, 2018	193	Healthy Volunteers	Qatar		WGS & WES	DPYD	rs45589337/775A>G	C	0.0714286	No		NA	NA	https://pubmed.ncbi.nlm.nih.gov/29720721/
Sivadas and Scaria, 2018	193	Healthy Volunteers	Qatar		WGS & WES	DPYD	rs115232898/557A>G	C	0	No		NA	NA	https://pubmed.ncbi.nlm.nih.gov/29720721/
Sivadas and Scaria, 2018	193	Healthy Volunteers	Qatar		WGS & WES	DPYD	rs2297595/496A>G	G	0.111979	No		NA	NA	https://pubmed.ncbi.nlm.nih.gov/29720721/
Sivadas and Scaria, 2018	193	Healthy Volunteers	Qatar		WGS & WES	DPYD	rs568132506/G>A	A	0	No		NA	NA	https://pubmed.ncbi.nlm.nih.gov/29720721/
Hamdy et al, 2002	239	Healthy Volunteers	Egypt		PCR-RFLP	DPYD	*2A/rs3918290/IVS14+1G>A	A	0	No		NA	NA	https://www.ncbi.nlm.nih.gov/pmc/articles/PMC1874334/
Hamdy et al, 2002	239	Healthy Volunteers	Egypt		PCR-RFLP	DPYD	*3/rs72549304/1475C>T	T	0	No		NA	NA	https://www.ncbi.nlm.nih.gov/pmc/articles/PMC1874334/
Hamdy et al, 2002	239	Healthy Volunteers	Egypt		PCR-RFLP	DPYD	*4/rs1801158/1601G>A	A	0.028	No		NA	NA	https://www.ncbi.nlm.nih.gov/pmc/articles/PMC1874334/
Hamdy et al, 2002	239	Healthy Volunteers	Egypt		PCR-RFLP	DPYD	*5/rs1801159/1627T>C	C	0.115	No		NA	NA	https://www.ncbi.nlm.nih.gov/pmc/articles/PMC1874334/
Hamdy et al, 2002	239	Healthy Volunteers	Egypt		PCR-RFLP	DPYD	*6/rs1801160/2194C>T	T	0.09	No		NA	NA	https://www.ncbi.nlm.nih.gov/pmc/articles/PMC1874334/
Al-Khateeb et al, 2017	140	40 Cancer patients + 100 controls	Jordan		Sequencing	DPYD	*2A/rs3918290/IVS14+1G>A	A	0.00357143	No		NA	NA	https://www.ncbi.nlm.nih.gov/pmc/articles/PMC6373818/
Fredj et al, 2007	106	Healthy volunteers	Tunisia		denaturing HPLC (DHPLC)	DPYD	*2A/rs3918290/IVS14+1G>A	A	0	No		NA	NA	Mutational spectrum of dihydropyrimidine dehydrogenase gene (DPYD) in the Tunisia population - ScienceDirect
Fredj et al, 2007	106	Healthy volunteers	Tunisia		denaturing HPLC (DHPLC)	DPYD	*3/rs72549304/1475C>T	T	0	No		NA	NA	Mutational spectrum of dihydropyrimidine dehydrogenase gene (DPYD) in the Tunisia population - ScienceDirect
Fredj et al, 2007	106	Healthy volunteers	Tunisia		denaturing HPLC (DHPLC)	DPYD	*4/rs1801158/1601G>A	A	0	No		NA	NA	Mutational spectrum of dihydropyrimidine dehydrogenase gene (DPYD) in the Tunisia population - ScienceDirect
Fredj et al, 2007	106	Healthy volunteers	Tunisia		denaturing HPLC (DHPLC)	DPYD	*5/rs1801159/1627T>C	C	0.127	No		NA	NA	Mutational spectrum of dihydropyrimidine dehydrogenase gene (DPYD) in the Tunisia population - ScienceDirect
Fredj et al, 2007	106	Healthy volunteers	Tunisia		denaturing HPLC (DHPLC)	DPYD	*6/rs1801160/2194C>T	T	0.072	No		NA	NA	Mutational spectrum of dihydropyrimidine dehydrogenase gene (DPYD) in the Tunisia population - ScienceDirect
Fredj et al, 2007	106	Healthy volunteers	Tunisia		denaturing HPLC (DHPLC)	DPYD	*9A/ rs1801265/ 85T>C	C	0.137	No		NA	NA	Mutational spectrum of dihydropyrimidine dehydrogenase gene (DPYD) in the Tunisia population - ScienceDirect
Yousef et al, 2018	103	Colorectal cancer patients	Jordan		Sequencing	DPYD	rs2297595/496A>G	G	0.1165	Yes	Disease free survival	5-FU, Capcitabine	Chemotherapy	https://link.springer.com/article/10.1007/s00280-018-3608-6
Yousef et al, 2018	103	Colorectal cancer patients	Jordan		Sequencing	DPYD	*9A/ rs1801265/ 85T>C	C	0.224	Yes	Disease free survival	5-FU, Capcitabine	Chemotherapy	https://link.springer.com/article/10.1007/s00280-018-3608-6
Al-Mahayri et al, 2020	100	healthy volunteers	United Arab Emirates		NGS	DPYD	rs115232898/557A>G	G	0.005	No		NA	NA	https://www.nature.com/articles/s41598-020-78231-3
Abbas et al, 2023	200	100 women with breast cancer + 100 controls	Iraq		PCR	DPYD	*2A/rs3918290/IVS14+1G>A	A	0.28	Yes	5-fluorouracil and capecitabine concentration	Capecitabine and 5FU	Chemotherapy	https://www.jocms.org/index.php/jcms/article/view/1350
Abbas et al, 2023	200	100 women with breast cancer + 100 controls	Iraq		PCR	DPYD	*13/rs55886062/T>G	G	0.27	Yes	5-fluorouracil and capecitabine concentration	Capecitabine and 5FU	Chemotherapy	https://www.jocms.org/index.php/jcms/article/view/1350
Al-Eitan et al, 2020	128	Healthy Volunteers	Jordan	Circassian	MALDI-TOF	DPYD	*2A/rs3918290/IVS14+1G>A	A	0	No		NA	NA	Genetic Polymorphisms of Pharmacogenes among the Genetically Isolated Circassian Subpopulation from Jordan - PMC (nih.gov)
Goljan et al, 2022	11889	Healthy volunteers	Saudi Arabia		NGS	DPYD	rs67376798/2846A>T	T	<0.001	No		NA	NA	Identification of pharmacogenetic variants from large scale next generation sequencing data in the Saudi population - PMC (nih.gov)
Goljan et al, 2022	11889	Healthy volunteers	Saudi Arabia		NGS	DPYD	*2A/rs3918290/IVS14+1G>A	A	0.001	No		NA	NA	Identification of pharmacogenetic variants from large scale next generation sequencing data in the Saudi population - PMC (nih.gov)
Goljan et al, 2022	11889	Healthy volunteers	Saudi Arabia		NGS	DPYD	*8/rs1801266	A	<0.001	No		NA	NA	Identification of pharmacogenetic variants from large scale next generation sequencing data in the Saudi population - PMC (nih.gov)
Goljan et al, 2022	11889	Healthy volunteers	Saudi Arabia		NGS	DPYD	rs115232898/557A>G	G	0.001	No		NA	NA	Identification of pharmacogenetic variants from large scale next generation sequencing data in the Saudi population - PMC (nih.gov)
Goljan et al, 2022	11889	Healthy volunteers	Saudi Arabia		NGS	DPYD	rs112766203.1/2279C>T	T	<0.001	No		NA	NA	Identification of pharmacogenetic variants from large scale next generation sequencing data in the Saudi population - PMC (nih.gov)
Goljan et al, 2022	11889	Healthy volunteers	Saudi Arabia		NGS	DPYD	*3/rs72549304/1475C>T	T	<0.001	No		NA	NA	Identification of pharmacogenetic variants from large scale next generation sequencing data in the Saudi population - PMC (nih.gov)
Goljan et al, 2022	11889	Healthy volunteers	Saudi Arabia		NGS	DPYD	rs146356975/868A>G	G	<0.001	No		NA	NA	Identification of pharmacogenetic variants from large scale next generation sequencing data in the Saudi population - PMC (nih.gov)
Goljan et al, 2022	11889	Healthy volunteers	Saudi Arabia		NGS	DPYD	rs56038477/1236G>A	A	0.005	No		NA	NA	Identification of pharmacogenetic variants from large scale next generation sequencing data in the Saudi population - PMC (nih.gov)
Goljan et al, 2022	11889	Healthy volunteers	Saudi Arabia		NGS	DPYD	rs568132506/G>A	A	0.324	No		NA	NA	Identification of pharmacogenetic variants from large scale next generation sequencing data in the Saudi population - PMC (nih.gov)
Yousef et al, 2019	63	Acute lymphoblastic leukemia patients on Methotrexate	Jordan		PCR	DPYD	rs2297595/496A>G	G	0.1	Yes	Methotrexate toxicty	Methotrexate	Chemotherapy	Folate pathway genetic polymorphisms modulate methotrexate-induced toxicity in childhood acute lymphoblastic leukemia - PubMed (nih.gov)
Yousef et al, 2019	63	Acute lymphoblastic leukemia patients on Methotrexate	Jordan		PCR	DPYD	*9A/ rs1801265/ 85T>C	C	0.2	Yes	Methotrexate toxicty	Methotreaxate	Chemotherapy	Folate pathway genetic polymorphisms modulate methotrexate-induced toxicity in childhood acute lymphoblastic leukemia - PubMed (nih.gov)
Jithesh et al, 2022	6045	Healthy Volunteers	Qatar		NGS	DPYD	*6/rs1801160/2194C>T	T	0.125	No		NA	NA	https://pmc.ncbi.nlm.nih.gov/articles/PMC8847489/
Jithesh et al, 2022	6045	Healthy Volunteers	Qatar		NGS	DPYD	rs12022243	A	0.273	No		NA	NA	https://pmc.ncbi.nlm.nih.gov/articles/PMC8847489/
Jithesh et al, 2022	6045	Healthy Volunteers	Qatar		NGS	DPYD	rs72728438	G	0.273	No		NA	NA	https://pmc.ncbi.nlm.nih.gov/articles/PMC8847489/
Jithesh et al, 2022	6045	Healthy Volunteers	Qatar		NGS	DPYD	rs2297595/496A>G	G	0.146	No		NA	NA	https://pmc.ncbi.nlm.nih.gov/articles/PMC8847489/
Jithesh et al, 2022	6045	Healthy Volunteers	Qatar		NGS	DPYD	*4/rs1801158/1601G>A	A	0.054	No		NA	NA	https://pmc.ncbi.nlm.nih.gov/articles/PMC8847489/
Jithesh et al, 2022	6045	Healthy Volunteers	Qatar		NGS	DPYD	rs1760217	C	0.225	No		NA	NA	https://pmc.ncbi.nlm.nih.gov/articles/PMC8847489/
Jithesh et al, 2022	6045	Healthy Volunteers	Qatar		NGS	DPYD	rs17376848	C	0.018	No		NA	NA	https://pmc.ncbi.nlm.nih.gov/articles/PMC8847489/
Jithesh et al, 2022	6045	Healthy Volunteers	Qatar		NGS	DPYD	*5/rs1801159/1627T>C	C	0.161	No		NA	NA	https://pmc.ncbi.nlm.nih.gov/articles/PMC8847489/
Jithesh et al, 2022	6045	Healthy Volunteers	Qatar		NGS	DPYD	rs115632870	A	0.0008044	No		NA	NA	https://pmc.ncbi.nlm.nih.gov/articles/PMC8847489/
Jithesh et al, 2022	6045	Healthy Volunteers	Qatar		NGS	DPYD	rs115232898/557A>G	G	0.001367	No		NA	NA	https://pmc.ncbi.nlm.nih.gov/articles/PMC8847489/
Jithesh et al, 2022	6045	Healthy Volunteers	Qatar		NGS	DPYD	*2A/rs3918290/IVS14+1G>A	A	0.001528	No		NA	NA	https://pmc.ncbi.nlm.nih.gov/articles/PMC8847489/
Jithesh et al, 2022	6045	Healthy Volunteers	Qatar		NGS	DPYD	rs67376798/2846A>T	T	0.0003218	No		NA	NA	https://pmc.ncbi.nlm.nih.gov/articles/PMC8847489/
Jithesh et al, 2022	6045	Healthy Volunteers	Qatar		NGS	DPYD	rs148994843	A	8.044e-05	No		NA	NA	https://pmc.ncbi.nlm.nih.gov/articles/PMC8847489/
Jithesh et al, 2022	6045	Healthy Volunteers	Qatar		NGS	DPYD	rs56038477/1236G>A	A	0.012	No		NA	NA	https://pmc.ncbi.nlm.nih.gov/articles/PMC8847489/
Jithesh et al, 2022	6045	Healthy Volunteers	Qatar		NGS	DPYD	rs75017182	G	0.012	No		NA	NA	https://pmc.ncbi.nlm.nih.gov/articles/PMC8847489/
Jithesh et al, 2022	6045	Healthy Volunteers	Qatar		NGS	DPYD	rs12119882	C	0.079	No		NA	NA	https://pmc.ncbi.nlm.nih.gov/articles/PMC8847489/
Aboul-Soud et al, 2021	181	Solid tumor patients	Saudi Arabia		NGS	DPYD	rs67376798/2846A>T	T	0.26	No		NA	NA	https://www.ncbi.nlm.nih.gov/pmc/articles/PMC7783809/
Aboul-Soud et al, 2021	181	Solid tumor patients	Saudi Arabia		NGS	DPYD	*2A/rs3918290/IVS14+1G>A	A	0.03	No		NA	NA	https://www.ncbi.nlm.nih.gov/pmc/articles/PMC7783809/
Aboul-Soud et al, 2021	181	Solid tumor patients	Saudi Arabia		NGS	DPYD	*13/rs55886062/T>G	G	0.003	No		NA	NA	https://www.ncbi.nlm.nih.gov/pmc/articles/PMC7783809/

## Sheet: IFNL3
Reference (Author, year)	Sample size	Cohort	Country	ethnicity (if mentioned)	Used genotyping method	Gene name	Variant ID	Allele	frequency	Is association tested?	Key effect	Drug	Drug family	Link
Thabit et al, 2023	275	176 Chronic hepatits C patients + 99 healthy volunteers	Egypt		TaqMan	IFNL3	rs12979860 C > T	T	0.35	Yes	Risk of liver fibrosis	NA	NA	(20) (PDF) Single nucleotide polymorphisms in INFL3-INFL4 region are associated with fibrosis and cirrhosis in Egyptian patients with chronic hepatitis C (researchgate.net)
Rady et al, 2015	66	Pediatric chronic hepatitis C patients	Egypt		Real time PCR	IFNL3	rs12979860 C > T	T	0.55	Yes	Response to therapy	PEG-IFNα2b + ribavirin	NA	https://www.sciencedirect.com/science/article/pii/S1043466615001568?via%3Dihub
Rady et al, 2015	66	Pediatric chronic hepatitis C patients	Egypt		Real time PCR	IFNL3	rs8099917 T>G	G	0.31	Yes	Response to therapy	PEG-IFNα2b + ribavirin	NA	https://www.sciencedirect.com/science/article/pii/S1043466615001568?via%3Dihub
Rizk et al, 2016	200	chronic HCV genotype 4 treated with PegIFN α-2a and RBV	Egypt		TaqMan	IFNL3	rs12979860 C > T	T	0.405	Yes	Drug efficacy	PEG-IFNα2a and ribavirin	NA	https://www.ncbi.nlm.nih.gov/pmc/articles/PMC4839712/
Hashem et al, 2017	52	Pregnant women had anti-Hepatitis C virus antibodies	Egypt		PCR-ARMS	IFNL3	rs12979860 C > T	T	0.3	Yes	Viral load (viremia)	NA	NA	https://www.ncbi.nlm.nih.gov/pmc/articles/PMC6248538/
Youssef et al, 2019	325	150 CHC patients and 175 healthy controls	Egypt		TaqMan	IFNL3	rs8099917 T>G	G	0.18	Yes	Progression	NA	NA	https://www.tandfonline.com/doi/full/10.1080/13813455.2019.1694039
Youssef et al, 2019	200	100 patients with positive HCV antibodies with positive HCV-RNA during 6 months with HCV genotype 4 Moreover and 100 subjects were included with positive HCV-IgG for 2 times or more and negative HCV –RNA within 6 months and with normal ALT	Egypt		PCR-RFLP	IFNL3	rs12979860 C > T	T	0.27	Yes	Spontaneous clearance of HCV	NA	NA	https://www.tandfonline.com/doi/full/10.1080/09674845.2019.1683310
Youssef et al, 2019	200	100 patients with positive HCV antibodies with positive HCV-RNA during 6 months with HCV genotype 4 Moreover and 100 subjects were included with positive HCV-IgG for 2 times or more and negative HCV –RNA within 6 months and with normal ALT	Egypt		PCR-RFLP	IFNL3	rs8099917 T>G	G	0.31	Yes	Spontaneous clearance of HCV	NA	NA	https://www.tandfonline.com/doi/full/10.1080/09674845.2019.1683310
Shaker et al, 2013	34	Pediatric chronic hepatitis C patients	Egypt		TaqMan	IFNL3	rs12979860 C > T	T	0.352	Yes	Drug response	PEG-IFNα2b	NA	https://pubmed.ncbi.nlm.nih.gov/23880623/
Ragheb et al, 2014	113	Chronic hepatitis C patients	Egypt		TaqMan	IFNL3	rs12979860 C > T	T	0.4	Yes	Sustained virological (SVR) responses	PEG-IFNα2a and ribavirin	NA	https://pubmed.ncbi.nlm.nih.gov/24102823/
Ragheb et al, 2014	113	Chronic hepatitis C patients	Egypt		TaqMan	IFNL3	rs8099917 T>G	G	0.2	Yes	Sustained virological (SVR) responses	PEG-IFNα2a and ribavirin	NA	https://pubmed.ncbi.nlm.nih.gov/24102823/
Alkharash et al, 2020	149	Kidney transplant recipients	Saudi Arabia		Real time PCR/sequencing	IFNL3	rs12979860 C > T	T	0.33557	Yes	Hepatitis C Virus Viremia	NA	NA	https://www.ncbi.nlm.nih.gov/pmc/articles/PMC6945315/
Agwa et al, 2021	241	141 COVID-19 positive patients and 100 healthy controls	Egypt		TaqMan	IFNL3	rs12979860 C > T	T	0.342324	Yes	Outcome of SARS-COV-2	NA	NA	https://www.ncbi.nlm.nih.gov/pmc/articles/PMC8230293/
Al-Qahtani et al, 2015	1278	678 chronic hepatitis patients + 600 healthy controls	Saudi Arabia		Sequencing	IFNL3	rs8105790	C	0.3376	Yes	Disease progression	NA	NA	https://www.ncbi.nlm.nih.gov/pmc/articles/PMC4355603/
Al-Qahtani et al, 2015	1278	678 chronic hepatitis patients + 600 healthy controls	Saudi Arabia		Sequencing	IFNL3	rs8099917 T>G	G	0.191	Yes	Disease progression	NA	NA	https://www.ncbi.nlm.nih.gov/pmc/articles/PMC4355603/
Al-Qahtani et al, 2015	1278	678 chronic hepatitis patients + 600 healthy controls	Saudi Arabia		Sequencing	IFNL3	rs7248668	A	0.2171	Yes	Disease progression	NA	NA	https://www.ncbi.nlm.nih.gov/pmc/articles/PMC4355603/
Al-Qahtani et al, 2015	1278	678 chronic hepatitis patients + 600 healthy controls	Saudi Arabia		Sequencing	IFNL3	rs12979860 C > T	T	0.336854	Yes	Disease progression	NA	NA	https://www.ncbi.nlm.nih.gov/pmc/articles/PMC4355603/
Al-Qahtani et al, 2015	1278	678 chronic hepatitis patients + 600 healthy controls	Saudi Arabia		Sequencing	IFNL3	rs12980275 A>G	G	0.315728	Yes	Disease progression	NA	NA	https://www.ncbi.nlm.nih.gov/pmc/articles/PMC4355603/
Salum et al, 2020	493	423 HCV-infected patients + 70 controls	Egypt		TaqMan	IFNL3	rs12979860 C > T	T	0.433852	Yes	HCC development	NA	NA	https://www.sciencedirect.com/science/article/pii/S2352304219300352
Pedergnana et al, 2012	261	HCV-infected patients	Egypt		Illumina GoldenGate genotyping	IFNL3	rs958039	A	0	Yes	HCV clearance	NA	NA	https://www.ncbi.nlm.nih.gov/pmc/articles/PMC3375300/
Pedergnana et al, 2012	261	HCV-infected patients	Egypt		Illumina GoldenGate genotyping	IFNL3	rs12980275 A>G	G	0.281	Yes	HCV clearance	NA	NA	https://www.ncbi.nlm.nih.gov/pmc/articles/PMC3375300/
Pedergnana et al, 2012	261	HCV-infected patients	Egypt		Illumina GoldenGate genotyping	IFNL3	rs12979860 C > T	T	0.294	Yes	HCV clearance	NA	NA	https://www.ncbi.nlm.nih.gov/pmc/articles/PMC3375300/
Pedergnana et al, 2012	261	HCV-infected patients	Egypt		Illumina GoldenGate genotyping	IFNL3	rs8099917 T>G	G	0.139	Yes	HCV clearance	NA	NA	https://www.ncbi.nlm.nih.gov/pmc/articles/PMC3375300/
Pedergnana et al, 2012	261	HCV-infected patients	Egypt		Illumina GoldenGate genotyping	IFNL3	rs576832	C	0	Yes	HCV clearance	NA	NA	https://www.ncbi.nlm.nih.gov/pmc/articles/PMC3375300/
Pedergnana et al, 2012	261	HCV-infected patients	Egypt		Illumina GoldenGate genotyping	IFNL3	rs4803222	C	0.24	Yes	HCV clearance	NA	NA	https://www.ncbi.nlm.nih.gov/pmc/articles/PMC3375300/
Pedergnana et al, 2012	261	HCV-infected patients	Egypt		Illumina GoldenGate genotyping	IFNL3	rs10424607	C	0	Yes	HCV clearance	NA	NA	https://www.ncbi.nlm.nih.gov/pmc/articles/PMC3375300/
Pedergnana et al, 2012	261	HCV-infected patients	Egypt		Illumina GoldenGate genotyping	IFNL3	rs4803217 C>A	A	0.3	Yes	HCV clearance	NA	NA	https://www.ncbi.nlm.nih.gov/pmc/articles/PMC3375300/
Pedergnana et al, 2012	261	HCV-infected patients	Egypt		Illumina GoldenGate genotyping	IFNL3	rs8103142	C	0.317	Yes	HCV clearance	NA	NA	https://www.ncbi.nlm.nih.gov/pmc/articles/PMC3375300/
Kamal et al, 2022	150	HCV-infected patients	Egypt		Real-time PCR	IFNL3	rs12979860 C > T	T	0.533333	Yes	Response	Sofosbuvir + NS5A inhibitor	Antivirals	https://www.scielo.br/j/ag/a/NLJT6vPXkhV9HHPrHTMHBLw/?format=pdf&lang=en
Mehta et al, 2016	40	HCV-infected patients	Egypt		Sequencing	IFNL3	rs12979860 C > T	T	0.4375	No		NA	NA	https://www.ncbi.nlm.nih.gov/pmc/articles/PMC5035222/
Hassanien et al, 2021	131	131 cirrhosis patients	Egypt		TaqMan	IFNL3	rs12979860 C > T	T	0.461832	Yes	Response	sofosbuvir + daclatasvir	Antivirals	https://pubmed.ncbi.nlm.nih.gov/33768560/
Youssef et al, 2014	224	124 chronic HCV patients + 100 healthy controls	Egypt		PCR-RFLP	IFNL3	rs12979861	T	0.395089	Yes	Fibrosis and inflamation	NA	NA	https://pubmed.ncbi.nlm.nih.gov/23981065/
El-Garawani et al, 2021	150	100 chronic HCV patients + 50 healthy controls	Egypt		ARMS-PCR) and PCR-RFLP	IFNL3	rs12979860 C > T	T	0.473	Yes	Response		direct acting antivirals (DAAs)	https://pubmed.ncbi.nlm.nih.gov/32024403/
Ebid et al, 2020	103	Hepatitis C patients	Egypt		Real time PCR	IFNL3	rs12979860 C > T	T	0.456311	Yes	Efficacy & safety		direct acting antivirals (DAAs)	https://pubmed.ncbi.nlm.nih.gov/32712884/
Khattab et al, 2016	180	Hepatitis C patients	Egypt		PCR-RFLP	IFNL3	rs8099917 T>G	G	0.25	Yes	Response	PEG-IFNα2b + ribavirin	Antivirals	https://www.ncbi.nlm.nih.gov/pmc/articles/PMC4726832/
Khattab et al, 2016	180	Hepatitis C patients	Egypt		PCR-RFLP	IFNL3	rs12980275 A>G	G	0.175	Yes	Response	PEG-IFNα2b + ribavirin	Antivirals	https://www.ncbi.nlm.nih.gov/pmc/articles/PMC4726832/
Knapp et al, 2015	307	185 Hepatitis C patients + 122 controls	Egypt		Real time PCR	IFNL3	rs12979860 C > T	T	0.314	Yes	Outcomes of HCV infection	NA	NA	(15) (PDF) Influence of IFNL3.rs12979860 and IFNL4.ss469415590 polymorphism on clearance of hepatitis C virus infection among Egyptians (researchgate.net)
El-maksoud et al, 2020	90	Hepatitis C patients	Egypt		PCR-RFLP	IFNL3	rs8099917 T>G	G	0.344444	Yes	Response	Pegylated Interferon	Antivirals	(15) Interferon-γ inducible protein-10 and interleukin 28B gene polymorphism as predictive markers for genotype 4 hepatitis C virus treatment response | Request PDF (researchgate.net)
El-maksoud et al, 2020	90	Hepatitis C patients	Egypt		PCR-RFLP	IFNL3	rs12979860 C > T	T	0.28	Yes	Response	Pegylated Interferon	Antivirals	(15) Interferon-γ inducible protein-10 and interleukin 28B gene polymorphism as predictive markers for genotype 4 hepatitis C virus treatment response | Request PDF (researchgate.net)
Hamdi et al, 2023	173	74 interstitial lung diseases + 99 controls	Egypt		TaqMan	IFNL3	rs12979860 C > T	T	0.309249	Yes	Fibrosis risk	NA	NA	https://www.ncbi.nlm.nih.gov/pmc/articles/PMC10590737/
Zakaria et al, 2019	285	resolved HCV subjects + 69 healthy controls	Egypt		Real time PCR	IFNL3	rs12979860 C > T	T	0.335088	Yes	Fibrosis risk	NA	NA	(15) (PDF) Interleukin 28A.rs12980602 and interleukin 28B.rs8103142 genotypes could be protective against HCV infection among Egyptians (researchgate.net)
Zakaria et al, 2019	285	144 Chronic HCV + 96 controls	Egypt		Real time PCR	IFNL3	rs8103142	C	0.331579	Yes	Fibrosis risk	NA	NA	(15) (PDF) Interleukin 28A.rs12980602 and interleukin 28B.rs8103142 genotypes could be protective against HCV infection among Egyptians (researchgate.net)
Zakaria et al, 2019	285	144 Chronic HCV + 96 controls	Egypt		Real time PCR	IFNL3	rs8099917 T>G	G	0.180479	Yes	Fibrosis risk	NA	NA	(15) (PDF) Interleukin 28A.rs12980602 and interleukin 28B.rs8103142 genotypes could be protective against HCV infection among Egyptians (researchgate.net)
Soliman et al, 2013	100	HCV patients	Egypt		PCR-RFLP	IFNL3	rs12979860 C > T	T	0.54	Yes	Response	Interferon+ribaverin	Antivirals	https://www.jofamericanscience.org/journals/am-sci/am0912/090_22268am0912_700_707.pdf
Zakaria et al, 2018	144	patients with chronic B virus infection	Egypt		ARMS-PCR	IFNL3	rs12979860 C > T	T	0.58	Yes	Response	Interferon+ribaverin	Antivirals	Interleukin 28A.rs12980602 and interleukin 28B.rs8103142 genotypes could be protective against HCV infection among Egyptians | Immunologic Research (springer.com)
Elagrody et al, 2017	124	Patients with chronic hepatitis C	Egypt		PCR-RFLP	IFNL3	rs8099917 T>G	G	0.370968	Yes	Response	Interferon+ribaverin	Antivirals	(15) (PDF) INTERLEUKIN 28B GENE POLYMORPHISMS AS A PREDICTOR OF TREATMENT RESPONSE IN EGYPTIANS WITH CHRONIC HEPATITIS C. (researchgate.net)
Shehata et al, 2012	43	Patients with chronic hepatitis C	Egypt		lightMix® Kit	IFNL3	rs12979860 C > T	T	0.476744	Yes	Response	Interferon+ribaverin	Antivirals	(15) (PDF) Interleukin 28B Polymorphism as a Predictive Factor to Treatment Response in Chronic Hepatitis C Genotype 4 Egyptian Patients (researchgate.net)
Zidan et al, 2019	100	50 patients HCV and 50 controls	Egypt		PCR-RFLP	IFNL3	rs12979860 C > T	T	0.375	Yes	Response	Sovosbuvir + ribavirin	Antivirals	(15) (PDF) Interleukin 28B Polymorphism as a Predictor of Response to Treatment of Egyptian HCV Patients Working in Nuclear Material Authority (researchgate.net)
Zaki et al, 2022	108	HCV Patients	Egypt		Real time PCR	IFNL3	rs12979860 C > T	T	0.509259	Yes	Response	SOF based therapy	Antivirals	(15) (PDF) Interleukin 28B Polymorphism as a Predictor of Sustained Virological Response to Sofosbuvir-Based Therapy for Hepatitis C Virus Patients (researchgate.net)
Zaidane et al, 2018	380	222 HIV-1-infected patients + 158 uninfected	Morocco		TaqMan	IFNL3	rs12979860 C > T	T	0.297368	Yes	AIDS Susceptibility and therapeutic outcome	NA	NA	Interleukin 28B rs12979860 genotype and Human Immunodeficiency Virus type 1: Susceptibility, AIDS development and therapeutic outcome - ScienceDirect
Abdelwahab et al, 2015	375	Hepatitis C exposed	Egypt		Real time PCR	IFNL3	rs12979860 C > T	T	0.373333	Yes	AIDS Susceptibility and therapeutic outcome	NA	NA	(15) (PDF) Interleukin 28B.rs12979860 genotype does not affect hepatitis C viral load in Egyptians with genotype 4 chronic infection (researchgate.net)
Derbala et al, 2012	201	Chonic HCV patients	Egypt		TaqMan	IFNL3	rs12979860 C > T	T	0.393	Yes	Response	PEG-IFNα2b + ribavirin	Antivirals	Interleukin-28 and hepatitis C virus genotype-4: treatment-induced clearance and liver fibrosis - PubMed (nih.gov)
Shaker et al, 2015	100	HCV Infected patients	Egypt		Real time PCR	IFNL3	rs8099917 T>G	G	0.34	Yes	Response	PEG-IFNα2b + ribavirin	Antivirals	Is rs8099917 polymorphism of IL-28B gene a good predictor of response to therapy of HCV than rs12979860? An Egyptian study - PubMed (nih.gov)
Shaker et al, 2015	100	HCV Infected patients	Egypt		Real time PCR	IFNL3	rs12979860 C > T	T	0.29	Yes	Response	PEG-IFNα2b + ribavirin	Antivirals	Is rs8099917 polymorphism of IL-28B gene a good predictor of response to therapy of HCV than rs12979860? An Egyptian study - PubMed (nih.gov)
Ouladlahsen et al, 2020	236	65 HPV-negative and 171 HPV DNA-positive women	Morocco		TaqMan	IFNL3	rs12979860 C > T	T	0.319915	Yes	Progress	NA	NA	Lack of Association between IFNL3 Polymorphism and Human Papillomavirus Infection and Their Progression in HIV-Infected Women Receiving Antiretroviral Treatment - PubMed (nih.gov)
Zekri et al, 2015	95	HCV Patients	Egypt		PCR-RFLP	IFNL3	rs12979860 C > T	T	0.389	Yes	Response	Pegylated Interferon	Antivirals	Epstein–Barr virus and Interleukin-28B polymorphism in the prediction of response to interferon therapy in hepatitis C patients - ScienceDirect
Mahmoud et al, 2023	100	Hepatitis C Virus patients	Egypt		PCR	IFNL3	rs12979860 C > T	T	0.41	Yes	Response		direct acting antivirals (DAAs)	https://fumj.journals.ekb.eg/article_278457.html
Derbala et al, 2013	159	HCV patients	Egypt		Taqman	IFNL3	rs12979860 C > T	T	0.4	Yes	Response	Peg-Interferon + Ribaverin	Antivirals	https://www.sciencedirect.com/science/article/pii/S0042682213003954?via%3Dihub
Derbala et al, 2013	159	HCV patients	Egypt		Taqman	IFNL3	rs11881222 A>G	G	0.36	Yes	Response	Peg-Interferon + Ribaverin	Antivirals	https://www.sciencedirect.com/science/article/pii/S0042682213003954?via%3Dihub
Derbala et al, 2013	159	HCV patients	Egypt		Taqman	IFNL3	rs8099917 T>G	G	0.22	Yes	Response	Peg-Interferon + Ribaverin	Antivirals	https://www.sciencedirect.com/science/article/pii/S0042682213003954?via%3Dihub
Khairy et al, 2021	200	150 HCV and 50 controls	Egypt		PCR-RFLP	IFNL3	rs8099917 T>G	G	0.45	Yes	Fibrosis	NA	NA	https://www.researchgate.net/publication/348447853_The_relation_between_interleukin_28B_gene_polymorphisms_rs8099917_and_rs12980275_and_the_response_of_treatment_of_Hepatitis_C_Virus_genotype_4_patients_to_Sofosbuvir_and_Daclatasvir_therapy
Khairy et al, 2021	200	150 HCV and 50 controls	Egypt		PCR-RFLP	IFNL3	rs12980275 A>G	G	0.45	Yes	Response	Sofosbuvir + Daclatasvir	Antivirals	https://www.researchgate.net/publication/348447853_The_relation_between_interleukin_28B_gene_polymorphisms_rs8099917_and_rs12980275_and_the_response_of_treatment_of_Hepatitis_C_Virus_genotype_4_patients_to_Sofosbuvir_and_Daclatasvir_therapy
Ibrahim et al, 2016	154	49 liver fibrosis, 34 hepatocellular carcinoma, 70 normal	Egypt		PCR-RFLP	IFNL3	rs12979860 C > T	T	0.434641	Yes	liver fibrosis and cerosis	NA	NA	https://pubmed.ncbi.nlm.nih.gov/27726464/
Ibrahim et al, 2022	359	HCV patients (188 responders, 109 non-responders) and 62 healthy controls	Egypt		Real time PCR	IFNL3	rs12979860 C > T	T	0.427577	Yes	Response		direct acting antivirals (DAAs)	https://pubmed.ncbi.nlm.nih.gov/34843922/
Ibrahim et al, 2022	393	Chronic Hep. C virus	Egypt		Taqman	IFNL3	rs12979860 C > T	T	0.469466	Yes	Response		direct acting antivirals (DAAs)	https://pubmed.ncbi.nlm.nih.gov/32419526/
Kurbanov et al, 2011	162	Hepatitis C virus patients	Egypt		TaqMan	IFNL3	rs12979860 C > T	T	0.3302	Yes	HCV clearance and persistence	NA	NA	Genetic Polymorphism in IL28B Is Associated With Spontaneous Clearance of Hepatitis C Virus Genotype 4 Infection in an Egyptian Cohort - PMC (nih.gov)
Rizk et al, 2013	30	Hepatitis C virus patients	Qatar		TaqMan	IFNL3	rs12979860 C > T	T	0.43	Yes	Viral clearance and degree of fibrosis	Peg-Interferon + Ribaverin	Antivirals	Genetic polymorphisms of ICAM 1 and IL28 as predictors of liver fibrosis severity and viral clearance in hepatitis C genotype 4 - ScienceDirect
Al-Qahtani et al, 2013	1101	824 Chronic Hepatitis B Virus patients + 304 with spontaneous HBV clearance	Saudi Arabia		PCR	IFNL3	rs12979860 C > T	T	0.2611	Yes	Infection clearnace	NA	NA	Genetic variation in interleukin 28B and correlation with chronic hepatitis B virus infection in Saudi Arabian patients - Al‐Qahtani - 2014 - Liver International - Wiley Online Library
Al-Qahtani et al, 2013	1128	824 Chronic Hepatitis B Virus patients + 304 with spontaneous HBV clearance	Saudi Arabia		PCR	IFNL3	rs12980275 A>G	G	0.2137	Yes	Infection clearnace	NA	NA	Genetic variation in interleukin 28B and correlation with chronic hepatitis B virus infection in Saudi Arabian patients - Al‐Qahtani - 2014 - Liver International - Wiley Online Library
Al-Qahtani et al, 2013	1127	824 Chronic Hepatitis B Virus patients + 304 with spontaneous HBV clearance	Saudi Arabia		TaqMan	IFNL3	rs8105790	C	0.1822	Yes	Infection clearnace	NA	NA	Genetic variation in interleukin 28B and correlation with chronic hepatitis B virus infection in Saudi Arabian patients - Al‐Qahtani - 2014 - Liver International - Wiley Online Library
Al-Qahtani et al, 2013	1128	824 Chronic Hepatitis B Virus patients + 304 with spontaneous HBV clearance	Saudi Arabia		TaqMan	IFNL3	rs8099917 T>G	G	0.1561	Yes	Infection clearnace	NA	NA	Genetic variation in interleukin 28B and correlation with chronic hepatitis B virus infection in Saudi Arabian patients - Al‐Qahtani - 2014 - Liver International - Wiley Online Library
Al-Qahtani et al, 2013	1121	824 Chronic Hepatitis B Virus patients + 304 with spontaneous HBV clearance	Saudi Arabia		TaqMan	IFNL3	rs7248668	A	0.1356	Yes	Infection clearnace	NA	NA	Genetic variation in interleukin 28B and correlation with chronic hepatitis B virus infection in Saudi Arabian patients - Al‐Qahtani - 2014 - Liver International - Wiley Online Library
Knadoussi et al, 2017	173	Hepatitis C virus patients	Morocco		PCR	IFNL3	rs8099917 T>G	G	0.17052	Yes	Response	Peg-Interferon + Ribaverin	Antivirals	Genetic variation in interleukin 28B rs8099917 and response to antiviral therapy in Moroccan patients with chronic hepatitis C - ScienceDirect
Ezzikouri et al, 2013	438	232 Hepatitis C virus patients + 138 healthy controls	Morocco		TaqMan	IFNL3	rs8099917 T>G	G	0.126712	Yes	Progression and outcome	NA	NA	https://www.researchgate.net/publication/235380019_Genetic_Variation_in_the_Interleukin-28B_Gene_Is_Associated_with_Spontaneous_Clearance_and_Progression_of_Hepatitis_C_Virus_in_Moroccan_Patients
Ezzikouri et al, 2013	438	232 Hepatitis C virus patients + 138 healthy controls	Morocco		TaqMan	IFNL3	rs12979860 C > T	T	0.373288	Yes	Progression and outcome	NA	NA	https://www.researchgate.net/publication/235380019_Genetic_Variation_in_the_Interleukin-28B_Gene_Is_Associated_with_Spontaneous_Clearance_and_Progression_of_Hepatitis_C_Virus_in_Moroccan_Patients
Abd Alla et al, 2023	102	Hepatitis C virus patients	Egypt		TaqMan	IFNL3	rs12979860 C > T	T	0.5	Yes	Response	Dual or triple therapy	Antivirals	HCV treatment outcome depends on SNPs of IFNL3-Gene polymorphisms (rs12979860) and cirrhotic changes in liver parenchyma - PMC (nih.gov)
Kamal et al, 2014	162	Hepatitis C virus patients	Egypt		TaqMan	IFNL3	rs12979860 C > T	T	0.481481	Yes	Outcome	Peg-Interferon + Ribaverin		Host and viral determinants of the outcome of exposure to HCV infection genotype 4: a large longitudinal study - PubMed (nih.gov)
Smatti et al, 2020	6218	Healthy Volunteers	Qatar		Whole Genome Sequaning	IFNL3	rs2430561	A	0.483	No		NA	NA	Host Genetic Variants Potentially Associated With SARS-CoV-2: A Multi-Population Analysis - PMC (nih.gov)
Boglione et al, 2014	104	Hepatitis C virus patients	Egypt		TaqMan	IFNL3	rs12979860 C > T	T	0.34135	Yes	Outcome	Peg-Interferon + Ribaverin	Antivirals	Identification of naïve HVC-4 patients who may be treated with pegylated-interferon and ribavirin according to IL28B polymorphisms - PubMed (nih.gov)
Boglione et al, 2014	104	Hepatitis C virus patients	Egypt		TaqMan	IFNL3	rs8099917 T>G	G	0.2932	Yes	Outcome	Peg-Interferon + Ribaverin	Antivirals	Identification of naïve HVC-4 patients who may be treated with pegylated-interferon and ribavirin according to IL28B polymorphisms - PubMed (nih.gov)
Chihab et al, 2021	366	Hepatitis B virus patients	Morocco		TaqMan	IFNL3	rs12979860 C > T	T	0.338798	Yes	Outcome	NA	NA	IFNL4 rs12979860 polymorphism influences HBV DNA viral loads but not the outcome of HBV infection in Moroccan patients - PubMed (nih.gov)
Amr et al, 2014	300	200 Hepatitis C virus patients + 100 healthy controls	Egypt		PCR-RFLP	IFNL3	rs8099917 T>G	G	0.3267	Yes	Response	Peg-Interferon + Ribaverin	Antivirals	(21) (PDF) IL-28B genetic polymorphism as a Predictor for Efficacy of Treatment with Interferon in Egyptian Hepatitis C Patients. (researchgate.net)
Amr et al, 2014	300	200 Hepatitis C virus patients + 100 healthy controls	Egypt		PCR-RFLP	IFNL3	rs12980275 A>G	G	0.4017	Yes	Response	Peg-Interferon + Ribaverin	Antivirals	(21) (PDF) IL-28B genetic polymorphism as a Predictor for Efficacy of Treatment with Interferon in Egyptian Hepatitis C Patients. (researchgate.net)
El Awady et al, 2013	166	Hepatitis C virus patients	Egypt		PCR-RFLP	IFNL3	rs12979860 C > T	T	0.5	Yes	Response	Peg-Interferon + Ribaverin	Antivirals	IL28B polymorphism and cytomegalovirus predict response to treatment in Egyptian HCV type 4 patients - PMC (nih.gov)
Antaki et al, 2013	182	Hepatitis C virus patients	Syria		TaqMan	IFNL3	rs8099917 T>G	G	0.25	Yes	Response	Peg-Interferon + Ribaverin	Antivirals	IL28B polymorphisms predict response to therapy among chronic hepatitis C patients with HCV genotype 4 - PubMed (nih.gov)
Antaki et al, 2013	182	Hepatitis C virus patients	Syria		TaqMan	IFNL3	rs12979860 C > T	T	0.42	Yes	Response	Peg-Interferon + Ribaverin	Antivirals	IL28B polymorphisms predict response to therapy among chronic hepatitis C patients with HCV genotype 4 - PubMed (nih.gov)
Abdo et al, 2013	129	Hepatitis C virus patients	Saudi Arabia		TaqMan	IFNL3	rs12979860 C > T	T	0.3605	Yes	Response	Peg-Interferon + Ribaverin	Antivirals	IL28B polymorphisms predict the virological response to standard therapy in patients with chronic hepatitis C virus genotype 4 infection - PMC (nih.gov)
Abdo et al, 2013	129	Hepatitis C virus patients	Saudi Arabia		TaqMan	IFNL3	rs12980275 A>G	G	0.3798	Yes	Response	Peg-Interferon + Ribaverin	Antivirals	IL28B polymorphisms predict the virological response to standard therapy in patients with chronic hepatitis C virus genotype 4 infection - PMC (nih.gov)
Abdo et al, 2013	129	Hepatitis C virus patients	Saudi Arabia		TaqMan	IFNL3	rs8105790	C	0.5078	Yes	Response	Peg-Interferon + Ribaverin	Antivirals	IL28B polymorphisms predict the virological response to standard therapy in patients with chronic hepatitis C virus genotype 4 infection - PMC (nih.gov)
Abdo et al, 2013	129	Hepatitis C virus patients	Saudi Arabia		TaqMan	IFNL3	rs8099917 T>G	G	0.155	Yes	Response	Peg-Interferon + Ribaverin	Antivirals	IL28B polymorphisms predict the virological response to standard therapy in patients with chronic hepatitis C virus genotype 4 infection - PMC (nih.gov)
Abdo et al, 2013	129	Hepatitis C virus patients	Saudi Arabia		TaqMan	IFNL3	rs7248668	A	0.233	Yes	Response	Peg-Interferon + Ribaverin	Antivirals	IL28B polymorphisms predict the virological response to standard therapy in patients with chronic hepatitis C virus genotype 4 infection - PMC (nih.gov)
Khalil et al, 2022	483	114 chronic hepatitis C patients + 120 liver cirrhosis + 124 hepatocellular carcinoma + 125 healthy controls	Egypt		PCR-RFLP	IFNL3	rs12979860 C > T	T	0.501035	Yes	Advanced liver disease risk	NA	NA	IL28B, TLR7 SNPs, and cytomegalovirus infection are risk factors for advanced liver disease in chronic hepatitis C patients - PubMed (nih.gov)
Jithesh et al, 2022	6045	Healthy Volunteers	Qatar		NGS	IFNL3	rs28416813	G	0.277	No		NA	NA	https://pmc.ncbi.nlm.nih.gov/articles/PMC8847489/
Jithesh et al, 2022	6045	Healthy Volunteers	Qatar		NGS	IFNL3	rs12979860 C > T	T	0.316	No		NA	NA	https://pmc.ncbi.nlm.nih.gov/articles/PMC8847489/
Jithesh et al, 2022	6045	Healthy Volunteers	Qatar		NGS	IFNL3	rs8103142	C	0.335	No		NA	NA	https://pmc.ncbi.nlm.nih.gov/articles/PMC8847489/
Zekri et al, 2014	304	256 Hepatitis C virus patients + 48 healthy controls	Egypt		PCR-RFLP	IFNL3	rs12979860 C > T	T	0.428	Yes	Progression	NA	NA	https://pubmed.ncbi.nlm.nih.gov/25227816/

[truncated: 6 more sheets: NUDT15, SLCO1B1, TPMT, UGT1A1, VKORC1, All_Variants]
