# Supplementary material for: Pharmacogenomic diversity among Arab populations: A systematic review
Source: iScience. 2026 Feb 28;29(4):115191. doi: 10.1016/j.isci.2026.115191 (PMC13015213; doi:10.1016/j.isci.2026.115191)
Supplement: Table S3. Variants used in pooled data analysis [file mmc3.xlsx]

## Sheet: Sheet1
SNP	Country	AC_study	Ref_study	AN_study	AC_gnomAD	Ref_gnomAD	AN_gnomAD	MAF_study	MAF_gnomAD	Chi2	p_value	p_adj_FDR	Significant	Direction
CYP2B6:rs3745274/516G>T	Egypt	142	408	550	1673	4351	6024	0.258	0.2777	0.867569	0.351629	0.570024	No
CYP2B6:rs3745274/516G>T	Jordan	51	205	256	1673	4351	6024	0.2	0.2777	7.20972	0.007251	0.0200667	Yes	Lower in study
CYP2B6:rs3745274/516G>T	Lebanon	78	212	290	1673	4351	6024	0.27	0.2777	0.0666797	0.796234	0.997388	No
CYP2B6:rs3745274/516G>T	Morocco	312	252	564	1673	4351	6024	0.553	0.2777	184.586	4.83196e-42	6.38893e-41	Yes	Higher in study
CYP2B6:rs3745274/516G>T	Qatar	3360	8730	12090	1673	4351	6024	0.278	0.2777	9.49359e-05	0.992226	1	No
CYP2B6:rs3745274/516G>T	UAE	62	138	200	1673	4351	6024	0.31	0.2777	0.848964	0.356846	0.570024	No
CYP2B6:rs3745274/516G>T	Saudi	78	284	362	1673	4351	6024	0.2149	0.2777	6.34061	0.0118004	0.0319148	Yes	Lower in study
CYP2C19*17/rs12248560/−806 C>T	Egypt	122	462	584	68	226	294	0.209	0.2313	0.453551	0.500653	0.726558	No
CYP2C19*17/rs12248560/−806 C>T	Iraq	226	758	984	68	226	294	0.23	0.2313	1.06621e-30	1	1	No
CYP2C19*17/rs12248560/−806 C>T	Jordan	71	211	282	68	226	294	0.25	0.2313	0.227388	0.633467	0.837917	No
CYP2C19*17/rs12248560/−806 C>T	Lebanon	53	183	236	68	226	294	0.224	0.2313	0.00623591	0.937058	1	No
CYP2C19*17/rs12248560/−806 C>T	Morocco	117	873	990	68	226	294	0.118	0.2313	22.6089	1.98559e-06	8.14776e-06	Yes	Lower in study
CYP2C19*17/rs12248560/−806 C>T	Tunisia	214	728	942	68	226	294	0.227	0.2313	0.00452026	0.946396	1	No
CYP2C19*17/rs12248560/−806 C>T	Qatar	62	196	258	68	226	294	0.24	0.2313	0.0220819	0.881869	1	No
CYP2C19*17/rs12248560/−806 C>T	Saudi	6455	18471	24926	68	226	294	0.259	0.2313	1.02073	0.312346	0.52351	No
CYP2C19*2/rs4244285/681 G>A	Egypt	239	1839	2078	611	4997	5608	0.115	0.109	0.506666	0.476586	0.708921	No
CYP2C19*2/rs4244285/681 G>A	Iraq	205	1249	1454	611	4997	5608	0.141	0.109	11.2861	0.00078091	0.00265509	Yes	Higher in study
CYP2C19*2/rs4244285/681 G>A	Jordan	589	3051	3640	611	4997	5608	0.162	0.109	54.1552	1.85265e-13	1.37791e-12	Yes	Higher in study
CYP2C19*2/rs4244285/681 G>A	Lebanon	115	921	1036	611	4997	5608	0.111	0.109	0.0196947	0.888393	1	No
CYP2C19*2/rs4244285/681 G>A	Morocco	215	1105	1320	611	4997	5608	0.163	0.109	29.0794	6.94733e-08	3.59449e-07	Yes	Higher in study
CYP2C19*2/rs4244285/681 G>A	Tunisia	265	2399	2664	611	4997	5608	0.099	0.109	1.61452	0.203857	0.362075	No
CYP2C19*2/rs4244285/681 G>A	Qatar	1352	10996	12348	611	4997	5608	0.11	0.109	0.00666649	0.934926	1	No
CYP2C19*2/rs4244285/681 G>A	UAE	30	170	200	611	4997	5608	0.151	0.109	2.90919	0.0880762	0.183878	No
CYP2C19*2/rs4244285/681 G>A	Saudi	2821	24867	27688	611	4997	5608	0.102	0.109	2.4428	0.118065	0.226609	No
CYP2C19*3/rs4986893/636G>A	Egypt	18	1260	1278	8	6048	6056	0.0141	0.001321	45.1199	1.85328e-11	1.22522e-10	Yes	Higher in study
CYP2C19*3/rs4986893/636G>A	Iraq	112	650	762	8	6048	6056	0.147	0.001321	822.128	8.33905e-181	4.96174e-179	Yes	Higher in study
CYP2C19*3/rs4986893/636G>A	Jordan	1	1347	1348	8	6048	6056	0.00074	0.001321	0.0143451	0.904664	1	No
CYP2C19*3/rs4986893/636G>A	Lebanon	0	478	478	8	6048	6056	0	0.001321	0.0134134	0.907798	1	No
CYP2C19*3/rs4986893/636G>A	Morocco	111	1789	1900	8	6048	6056	0.058	0.001321	316.181	9.83638e-71	2.34106e-69	Yes	Higher in study
CYP2C19*3/rs4986893/636G>A	Tunisia	0	200	200	8	6048	6056	0	0.001321	2.6506e-29	1	1	No
CYP2C19*3/rs4986893/636G>A	Qatar	4	654	658	8	6048	6056	0.0061	0.001321	5.10035	0.023921	0.0580938	No
CYP2C19*3/rs4986893/636G>A	UAE	0	200	200	8	6048	6056	0	0.001321	2.6506e-29	1	1	No
CYP2C19*3/rs4986893/636G>A	Saudi	94	25240	25334	8	6048	6056	0.0037	0.001321	7.89374	0.00496061	0.0143979	Yes	Higher in study
CYP2C9*2/rs1799853/430C >T	Egypt	292	1802	2094	734	5324	6058	0.14	0.1212	4.56369	0.0326566	0.0737546	No
CYP2C9*2/rs1799853/430C >T	Iraq	40	264	304	734	5324	6058	0.132	0.1212	0.204548	0.651074	0.851405	No
CYP2C9*2/rs1799853/430C >T	Jordan	396	2692	3088	734	5324	6058	0.128	0.1212	0.881598	0.347764	0.570024	No
CYP2C9*2/rs1799853/430C >T	Lebanon	138	882	1020	734	5324	6058	0.135	0.1212	1.48589	0.222856	0.389998	No
CYP2C9*2/rs1799853/430C >T	Morocco	87	685	772	734	5324	6058	0.113	0.1212	0.387645	0.53354	0.746956	No
CYP2C9*2/rs1799853/430C >T	Tunisia	181	827	1008	734	5324	6058	0.179	0.1212	25.6328	4.1297e-07	1.96574e-06	Yes	Higher in study
CYP2C9*2/rs1799853/430C >T	Qatar	1563	11611	13174	734	5324	6058	0.119	0.1212	0.227051	0.633719	0.837917	No
CYP2C9*2/rs1799853/430C >T	UAE	22	188	200	734	5324	6058	0.11	0.1212	0.371678	0.542091	0.750103	No
CYP2C9*2/rs1799853/430C >T	Saudi	3614	23032	26646	734	5324	6058	0.136	0.1212	8.83777	0.0029506	0.00900311	Yes	Higher in study
CYP2C9*3/rs1057910/1075A>C	Egypt	197	2065	2262	441	5617	6058	0.087	0.0728	4.55365	0.0328487	0.0737546	No
CYP2C9*3/rs1057910/1075A>C	Iraq	30	274	304	441	5617	6058	0.099	0.0728	2.46492	0.116413	0.226609	No
CYP2C9*3/rs1057910/1075A>C	Jordan	117	1025	1142	441	5617	6058	0.103	0.0728	11.4085	0.000731073	0.00255876	Yes	Higher in study
CYP2C9*3/rs1057910/1075A>C	Lebanon	82	938	1020	441	5617	6058	0.08	0.0728	0.629254	0.427629	0.64415	No
CYP2C9*3/rs1057910/1075A>C	Morocco	26	408	434	441	5617	6058	0.06	0.0728	0.823878	0.364049	0.570024	No
CYP2C9*3/rs1057910/1075A>C	Tunisia	42	474	516	441	5617	6058	0.081	0.0728	0.397907	0.528172	0.746956	No
CYP2C9*3/rs1057910/1075A>C	Qatar	657	11931	12588	441	5617	6058	0.052	0.0728	30.9574	2.63754e-08	1.42667e-07	Yes	Lower in study
CYP2C9*3/rs1057910/1075A>C	UAE	14	186	200	441	5617	6058	0.07	0.0728	0.000131224	0.99086	1	No
CYP2C9*3/rs1057910/1075A>C	Saudi	1528	25548	27076	441	5617	6058	0.056	0.0728	23.4207	1.30173e-06	5.73726e-06	Yes	Lower in study
CYP2D6*4/rs3892097/1847G>A	Egypt	510	1806	2316	589	5389	5978	0.22	0.09853	213.955	1.88365e-48	3.2022e-47	Yes	Higher in study
CYP2D6*4/rs3892097/1847G>A	Iraq	34	566	600	589	5389	5978	0.057	0.09853	10.6615	0.00109389	0.00351819	Yes	Lower in study
CYP2D6*4/rs3892097/1847G>A	Jordan	49	335	384	589	5389	5978	0.128	0.09853	3.06635	0.0799285	0.172936	No
CYP2D6*4/rs3892097/1847G>A	Lebanon	57	321	378	589	5389	5978	0.151	0.09853	10.0717	0.00150561	0.00471495	Yes	Higher in study
CYP2D6*4/rs3892097/1847G>A	Morocco	141	1239	1380	589	5389	5978	0.102	0.09853	0.128468	0.720026	0.921324	No
CYP2D6*4/rs3892097/1847G>A	Qatar	1112	10978	12090	589	5389	5978	0.092	0.09853	1.93693	0.164002	0.295701	No
CYP2D6*4/rs3892097/1847G>A	UAE	27	275	302	589	5389	5978	0.089	0.09853	0.177208	0.673784	0.871525	No
CYP2D6*4/rs3892097/1847G>A	Saudi	61	503	564	589	5389	5978	0.108	0.09853	0.431715	0.511149	0.732851	No
CYP2D6*10/rs1065852/100C>T	Egypt	50	480	530	830	5172	6002	0.094	0.1383	7.69611	0.005534	0.0156797	Yes	Lower in study
CYP2D6*10/rs1065852/100C>T	Iraq	93	507	600	830	5172	6002	0.155	0.1383	1.13175	0.287403	0.490949	No
CYP2D6*10/rs1065852/100C>T	Jordan	57	327	384	830	5172	6002	0.148	0.1383	0.231814	0.630182	0.837917	No
CYP2D6*10/rs1065852/100C>T	Lebanon	17	339	356	830	5172	6002	0.048	0.1383	23.0774	1.55606e-06	6.61324e-06	Yes	Lower in study
CYP2D6*10/rs1065852/100C>T	Morocco	117	1325	1442	830	5172	6002	0.081	0.1383	33.688	6.46981e-09	3.66623e-08	Yes	Lower in study
CYP2D6*10/rs1065852/100C>T	Qatar	1615	10861	12476	830	5172	6002	0.129	0.1383	2.68101	0.101551	0.208355	No
CYP2D6*10/rs1065852/100C>T	UAE	10	292	302	830	5172	6002	0.033	0.1383	26.6361	2.45614e-07	1.21784e-06	Yes	Lower in study
CYP2D6*10/rs1065852/100C>T	Saudi	131	647	778	830	5172	6002	0.168	0.1383	4.8827	0.0271272	0.0632967	No
CYP3A5*3/rs776746/6986A > G	Egypt	1592	594	2186	3390	358	3748	0.729	0.9045	316.985	6.57143e-71	1.955e-69	Yes	Lower in study
CYP3A5*3/rs776746/6986A > G	Iraq	100	60	160	3390	358	3748	0.625	0.9045	122.573	1.72925e-28	1.87073e-27	Yes	Lower in study
CYP3A5*3/rs776746/6986A > G	Jordan	2704	528	3232	3390	358	3748	0.836	0.9045	71.4788	2.80249e-17	2.22331e-16	Yes	Lower in study
CYP3A5*3/rs776746/6986A > G	Lebanon	3708	366	4074	3390	358	3748	0.91	0.9045	0.683628	0.40834	0.631071	No
CYP3A5*3/rs776746/6986A > G	Morocco	1045	161	1206	3390	358	3748	0.867	0.9045	13.6321	0.000222346	0.000801791	Yes	Lower in study
CYP3A5*3/rs776746/6986A > G	Tunisia	1319	351	1670	3390	358	3748	0.79	0.9045	132.536	1.14204e-30	1.35902e-29	Yes	Lower in study
CYP3A5*3/rs776746/6986A > G	UAE	240	40	280	3390	358	3748	0.86	0.9045	6.03614	0.0140159	0.0370642	Yes	Lower in study
CYP3A5*3/rs776746/6986A > G	Saudi	20859	3829	24688	3390	358	3748	0.845	0.9045	91.5136	1.10827e-21	1.01449e-20	Yes	Lower in study
CYP4F2*3/rs2108622/297G>A	Egypt	174	240	414	2302	3754	6056	0.42	0.38	2.4797	0.115324	0.226609	No
CYP4F2*3/rs2108622/297G>A	Jordan	559	831	1390	2302	3754	6056	0.402	0.38	2.22873	0.135465	0.25188	No
CYP4F2*3/rs2108622/297G>A	Morocco	254	408	662	2302	3754	6056	0.384	0.38	0.0188559	0.89078	1	No
CYP4F2*3/rs2108622/297G>A	Tunisia	243	249	492	2302	3754	6056	0.494	0.38	24.3174	8.16996e-07	3.73933e-06	Yes	Higher in study
CYP4F2*3/rs2108622/297G>A	Qatar	5757	7745	13502	2302	3754	6056	0.426	0.38	36.743	1.34772e-09	8.01893e-09	Yes	Higher in study
CYP4F2*3/rs2108622/297G>A	UAE	92	108	200	2302	3754	6056	0.459	0.38	4.89687	0.0269054	0.0632967	No
CYP4F2*3/rs2108622/297G>A	Saudi	11342	14334	25676	2302	3754	6056	0.442	0.38	75.6544	3.37926e-18	2.87237e-17	Yes	Higher in study
DPYD*2A/rs3918290/IVS14+1G>A	Egypt	0	478	478	17	6041	6058	0	0.002806	0.480662	0.488123	0.717118	No
DPYD*2A/rs3918290/IVS14+1G>A	Iraq	56	144	200	17	6041	6058	0.28	0.002806	1266.39	2.2714e-277	2.70296e-275	Yes	Higher in study
DPYD*2A/rs3918290/IVS14+1G>A	Jordan	11	1525	1536	17	6041	6058	0.007	0.002806	5.1969	0.0226273	0.0560968	No
DPYD*2A/rs3918290/IVS14+1G>A	Tunisia	0	212	212	17	6041	6058	0	0.002806	0.0101021	0.91994	1	No
DPYD*2A/rs3918290/IVS14+1G>A	Qatar	18	12072	12090	17	6041	6058	0.001528	0.002806	2.98646	0.0839635	0.178422	No
DPYD*2A/rs3918290/IVS14+1G>A	Saudi	35	24105	24140	17	6041	6058	0.00145	0.002806	4.42355	0.0354461	0.0781128	No
NUDT15*3/rs116855232/415C>T	Egypt	0	300	300	70	5990	6060	0	0.01155	2.52307	0.112192	0.226285	No
NUDT15*3/rs116855232/415C>T	Iraq	0	276	276	70	5990	6060	0	0.01155	2.25319	0.133339	0.251863	No
NUDT15*3/rs116855232/415C>T	Jordan	1	169	170	70	5990	6060	0.006	0.01155	0.102691	0.748624	0.947727	No
NUDT15*3/rs116855232/415C>T	Lebanon	1	271	272	70	5990	6060	0.004	0.01155	0.832318	0.361603	0.570024	No
NUDT15*3/rs116855232/415C>T	Qatar	254	11836	12090	70	5990	6060	0.021	0.01155	20.0595	7.50707e-06	2.88175e-05	Yes	Higher in study
NUDT15*3/rs116855232/415C>T	UAE	1	199	200	70	5990	6060	0.005	0.01155	0.271946	0.602029	0.823465	No
NUDT15*3/rs116855232/415C>T	Saudi	1371	49353	50724	70	5990	6060	0.027	0.01155	51.8067	6.12409e-13	4.28686e-12	Yes	Higher in study
SLCO1B1:rs4149056/521T> C	Iraq	64	238	302	1237	4787	6024	0.212	0.2053	0.0411804	0.83919	1	No
SLCO1B1:rs4149056/521T> C	Jordan	451	1631	2082	1237	4787	6024	0.217	0.2053	1.12524	0.288794	0.490949	No
SLCO1B1:rs4149056/521T> C	Lebanon	36	218	254	1237	4787	6024	0.142	0.2053	5.71381	0.016832	0.0426171	Yes	Lower in study
SLCO1B1:rs4149056/521T> C	Tunisia	60	146	206	1237	4787	6024	0.29	0.2053	8.40602	0.0037398	0.0111259	Yes	Higher in study
SLCO1B1:rs4149056/521T> C	Qatar	3422	11154	14576	1237	4787	6024	0.235	0.2053	20.9181	4.79348e-06	1.90141e-05	Yes	Higher in study
SLCO1B1:rs4149056/521T> C	UAE	157	607	764	1237	4787	6024	0.206	0.2053	4.56455e-28	1	1	No
SLCO1B1:rs4149056/521T> C	Saudi	7447	19961	27408	1237	4787	6024	0.272	0.2053	112.772	2.42115e-26	2.40098e-25	Yes	Higher in study
TPMT*2/rs1800462/C>G	Egypt	63	1507	1570	2	6058	6060	0.04	0.00033	229.133	9.21484e-52	1.82761e-50	Yes	Higher in study
TPMT*2/rs1800462/C>G	Iraq	16	104	120	2	6058	6060	0.133	0.00033	671.692	4.28108e-148	1.69816e-146	Yes	Higher in study
TPMT*2/rs1800462/C>G	Jordan	0	1444	1444	2	6058	6060	0	0.00033	1.46197e-27	1	1	No
TPMT*2/rs1800462/C>G	Lebanon	0	274	274	2	6058	6060	0	0.00033	1.22253e-29	1	1	No
TPMT*2/rs1800462/C>G	Morocco	0	206	206	2	6058	6060	0	0.00033	1.34897e-25	1	1	No
TPMT*2/rs1800462/C>G	Tunisia	53	1391	1444	2	6058	6060	0.037	0.00033	207.083	5.94742e-47	8.84679e-46	Yes	Higher in study
TPMT*2/rs1800462/C>G	Qatar	0	386	386	2	6058	6060	0	0.00033	5.62899e-25	1	1	No
TPMT*2/rs1800462/C>G	UAE	0	200	200	2	6058	6060	0	0.00033	5.08031e-25	1	1	No
TPMT*2/rs1800462/C>G	Saudi	25	24115	24140	2	6058	6060	0.001	0.00033	1.96772	0.16069	0.294186	No
VKORC1:rs9923231/-1639G>A	Egypt	700	838	1538	156	136	292	0.455	0.5342	5.85541	0.0155292	0.0401734	Yes	Lower in study
VKORC1:rs9923231/-1639G>A	Iraq	226	478	704	156	136	292	0.321	0.5342	38.7909	4.71726e-10	2.9545e-09	Yes	Lower in study
VKORC1:rs9923231/-1639G>A	Jordan	95	85	180	156	136	292	0.53	0.5342	0.001751	0.966622	1	No
VKORC1:rs9923231/-1639G>A	Lebanon	412	372	784	156	136	292	0.526	0.5342	0.0348174	0.851979	1	No
VKORC1:rs9923231/-1639G>A	Morocco	341	513	854	156	136	292	0.4	0.5342	15.5901	7.86674e-05	0.000292544	Yes	Lower in study
VKORC1:rs9923231/-1639G>A	Qatar	495	485	980	156	136	292	0.505	0.5342	0.652587	0.419189	0.639533	No
VKORC1:rs9923231/-1639G>A	UAE	100	92	192	156	136	292	0.52	0.5342	0.0384704	0.844502	1	No
VKORC1:rs9923231/-1639G>A	Saudi	1846	2410	4256	156	136	292	0.434	0.5342	10.7971	0.00101659	0.00336041	Yes	Lower in study
